# Supplementary material for: RAFTER: a releasing factor tethered RNA editing system for quantifying mRNA translation
Source: Life Sci Alliance. 2026 Jul 23;9(10):e202603651. doi: 10.26508/lsa.202603651 (PMC13395895; doi:10.26508/lsa.202603651)
Supplement: Supplementary file 1 [file LSA-2026-03651_TableS1.xlsx]

## Sheet: Sheet 1
Supplementary Table 1: Nucleotide sequence of fusion proteins used in this study
Fusion protein	DNA sequence (5' > 3')
ADAR2dd-HA-T2A-mCherry	ATGCAGCTGCATTTACCGCAGGTTTTAGCTGACGCTGTCTCACGCCTGGTCCTGGGTAAGTTTGGTGACCTGACCGACAACTTCTCCTCCCCTCACGCTCGCAGAAAAGTGCTGGCTGGAGTCGTCATGACAACAGGCACAGATGTTAAAGATGCCAAGGTGATAAGTGTTTCTACAGGAACAAAATGTATTAATGGTGAATACATGAGTGATCGTGGCCTTGCATTAAATGACTGCCATGCAGAAATAATATCTCGGAGATCCTTGCTCAGATTTCTTTATACACAACTTGAGCTTTACTTAAATAACAAAGATGATCAAAAAAGATCCATCTTTCAGAAATCAGAGCGAGGGGGGTTTAGGCTGAAGGAGAATGTCCAGTTTCATCTGTACATCAGC…
eRF3A-ADAR2dd-HA-T2A-mCherry	ATGGATCCGGGCAGTGGCGGCGGCGGCGGCGGCGGCGGCGGCGGCGGGAGCAGCAGCGGCAGCAGCAGCAGCGACTCGGCGCCTGACTGCTGGGACCAGGCGGACATGGAAGCCCCCGGGCCGGGCCCTTGCGGCGGCGGCGGCTCCCTGGCGGCGGCGGCCGAGGCCCAGCGGGAGAACCTCAGCGCGGCCTTCAGCCGGCAACTCAACGTCAACGCCAAGCCCTTCGTGCCCAACGTCCACGCCGCCGAGTTCGTGCCGTCCTTCCTGCGGGGCCCGGCAGCGCCGCCACCCCCAGTTGGCGGCGCCGCCAATAACCACGGAGCCGGCAGCGGCGCGGGAGGCCGTGCGGCACCTGTGGAATCCTCTCAAGAGGAACAGTCATTGTGTGAAGGTTCA…
