# Supplementary material for: RAFTER: a releasing factor tethered RNA editing system for quantifying mRNA translation
Source: Life Sci Alliance. 2026 Jul 23;9(10):e202603651. doi: 10.26508/lsa.202603651 (PMC13395895; doi:10.26508/lsa.202603651)
Supplement: Supplementary file 2 [file LSA-2026-03651_TableS5.xlsx]

## Sheet: Sheet 1
Supplementary Table 5: Antibodies used in this study
Antibody	Manufacture (catalog number)	Source	Applications (working dilution)
Recombinant Anti-GAPDH antibody (HRP Conjugated)	Servicebio (ZB15004-HRP-100)	Mouse	WB (1:3000)
mCherry	Proteintech (26765-1-AP)	Rabbit	WB (1:3000)
HA tag	Proteintech (51064-2-AP)	Rabbit	WB (1:5000)
HRP-goat anti-rabbit IgG(H+L)	Biodragon (BF03008)	Goat	WB (1:10000)
RPL23	Proteintech (16086-1-AP)	Rabbit	IF (1:200)
HMGB2	Proteintech (14597-1-AP)	Rabbit	IF (1:200)
MRPL10	Proteintech (16652-1-AP)	Rabbit	IF (1:200)
Goat Anti-Rabbit lgG AF 594	Abmart(M21014)	Goat	IF (1:250)
