# Supplementary material for: RAFTER: a releasing factor tethered RNA editing system for quantifying mRNA translation
Source: Life Sci Alliance. 2026 Jul 23;9(10):e202603651. doi: 10.26508/lsa.202603651 (PMC13395895; doi:10.26508/lsa.202603651)
Supplement: Supplementary file 3 [file LSA-2026-03651_TableS2.xlsx]

## Sheet: Sheet description
Supplementary Table 2: The quantification of editing levels in RAFTER HEK293T cells
Sheet 1	Protein-coding genes
Sheet 2	Non-coding genes

## Sheet: Sheet 1
gene_name	edited_reads_ADAR2dd-only-1	reads_ADAR2dd-only-1	edited_reads_eRF3A-ADAR2dd-1	reads_eRF3A-ADAR2dd-1	edited_reads_ADAR2dd-only-2	reads_ADAR2dd-only-2	edited_reads_eRF3A-ADAR2dd-2	reads_eRF3A-ADAR2dd-2	ES_ADAR2dd-only-2	ES_ADAR2dd-only-1	ES_eRF3A-ADAR2dd-2	ES_eRF3A-ADAR2dd-1	log2FoldChange_mean0.0001plus	padj	group
A4GALT	1	75	1	86	0	67	2	92	0	0.0133333	0.0217391	0.0116279	1.31053	1	ns
AAAS	0	977	10	907	2	917	8	921	0.00218103	0	0.00868621	0.0110254	3.06395	0.428087	ns
AACS	5	623	20	574	1	540	24	630	0.00185185	0.00802568	0.0380952	0.0348432	2.85949	0.0132858	up
AADAT	1	485	0	374	2	457	2	422	0.00437637	0.00206186	0.00473934	0	-0.42648	1	ns
AAGAB	0	1154	9	1171	1	1049	8	1323	0.000953289	0	0.00604686	0.00768574	3.59464	0.355256	ns
AAK1	12	903	12	1011	7	907	15	1093	0.00771775	0.013289	0.0137237	0.0118694	0.282461	1	ns
AAMDC	1	173	0	167	0	138	0	206	0	0.00578035	0	0	-4.90216	1	ns
AAMP	0	1738	14	1606	0	1522	6	1601	0	0	0.00374766	0.00871731	5.9847	0.15639	ns
AAR2	0	467	2	415	2	432	1	457	0.00462963	0	0.00218818	0.00481928	0.577579	1	ns
AARS1	0	6365	35	6717	0	5671	37	7103	0	0	0.00520907	0.00521066	5.7306	1.15582e-08	up
AARS2	2	1227	10	1205	2	1139	15	1194	0.00175593	0.00162999	0.0125628	0.00829876	2.5542	0.186845	ns
AASDH	1	907	0	947	1	848	0	1005	0.00117925	0.00110254	0	0	-3.6333	1	ns
AASDHPPT	0	1799	1	1547	0	1609	1	1819	0	0	0.000549753	0.000646412	2.8034	1	ns
AASS	15	1178	10	1045	12	1144	21	1132	0.0104895	0.0127334	0.0185512	0.00956938	0.273929	1	ns
AATF	4	824	11	875	5	787	11	843	0.00635324	0.00485437	0.0130486	0.0125714	1.1785	0.728438	ns
ABAT	13	360	1	387	2	409	3	382	0.00488998	0.0361111	0.0078534	0.00258398	-1.95354	1	ns
ABCA1	0	271	0	185	0	234	2	182	0	0	0.010989	0	5.80594	1	ns
ABCA2	5	1447	46	1343	10	1302	45	1368	0.00768049	0.00345543	0.0328947	0.0342517	2.5707	4.5875e-05	up
ABCA3	1	1330	46	1652	7	1262	55	1748	0.00554675	0.00075188	0.0314645	0.027845	3.19491	4.9102e-05	up
ABCA5	1	540	2	505	4	547	2	545	0.00731261	0.00185185	0.00366972	0.0039604	-0.258162	1	ns
ABCA7	0	564	10	623	4	505	9	619	0.00792079	0	0.0145396	0.0160514	1.92281	1	ns
ABCB1	3	367	1	346	4	326	7	398	0.0122699	0.00817439	0.0175879	0.00289017	0.00235926	1	ns
ABCB10	1	1363	0	1254	0	1238	5	1455	0	0.000733676	0.00343643	0	1.96153	1	ns
ABCB4	0	111	0	134	1	111	1	146	0.00900901	0	0.00684932	0	-0.385563	1	ns
ABCB7	0	1111	3	1017	1	1084	1	1167	0.000922509	0	0.000856898	0.00294985	1.83571	1	ns
ABCB8	6	844	6	906	4	816	7	939	0.00490196	0.007109	0.00745474	0.00662252	0.225541	1	ns
ABCB9	3	217	4	185	0	208	5	194	0	0.0138249	0.0257732	0.0216216	1.76282	1	ns
ABCC1	9	1344	20	1294	7	1253	28	1341	0.00558659	0.00669643	0.0208799	0.015456	1.54935	0.186245	ns
ABCC10	6	506	13	530	1	488	6	528	0.00204918	0.0118577	0.0113636	0.0245283	1.35528	1	ns
ABCC4	7	689	8	683	4	722	10	793	0.00554017	0.0101597	0.0126103	0.011713	0.625147	1	ns
ABCC5	7	1328	9	1275	5	1169	13	1414	0.00427716	0.00527108	0.00919378	0.00705882	0.755101	1	ns
ABCC6	1	151	1	157	0	143	2	173	0	0.00662252	0.0115607	0.00636943	1.41001	1	ns
ABCC8	1	211	1	184	0	200	0	193	0	0.00473934	0	0.00543478	0.190043	1	ns
ABCD1	0	207	2	183	1	177	4	230	0.00564972	0	0.0173913	0.010929	2.28555	1	ns
ABCD3	31	1882	75	2109	31	1872	99	2332	0.0165598	0.0164718	0.0424528	0.0355619	1.23488	0.00214566	up
ABCD4	0	1116	5	1049	0	956	13	1020	0	0	0.0127451	0.00476644	6.46855	0.276645	ns
ABCE1	2	1896	6	1702	0	1787	15	1853	0	0.00105485	0.00809498	0.00352526	3.23567	0.573475	ns
ABCF1	5	1709	3	1611	1	1562	6	1730	0.000640205	0.00292569	0.00346821	0.0018622	0.554393	1	ns
ABCF2	8	363	18	329	3	293	15	350	0.0102389	0.0220386	0.0428571	0.0547112	1.58993	0.511055	ns
ABCF3	3	408	2	392	0	375	1	427	0	0.00735294	0.00234192	0.00510204	0.0172819	1	ns
ABCG1	2	212	2	142	1	172	3	156	0.00581395	0.00943396	0.0192308	0.0140845	1.11741	1	ns
ABCG2	0	101	0	79	1	86	0	105	0.0116279	0	0	0	-5.88605	1	ns
ABHD10	1	1107	3	1197	1	1094	3	1398	0.000914077	0.000903342	0.00214592	0.00250627	1.26612	1	ns
ABHD11	3	198	5	156	2	180	6	171	0.0111111	0.0151515	0.0350877	0.0320513	1.34749	0.923323	ns
ABHD12	2	509	31	536	4	473	45	621	0.00845666	0.00392927	0.0724638	0.0578358	3.37416	9.93676e-05	up
ABHD13	3	353	9	274	3	298	5	349	0.0100671	0.00849858	0.0143266	0.0328467	1.33598	1	ns
ABHD14A	0	44	3	48	0	51	2	42	0	0	0.047619	0.0625	9.10747	0.782791	ns
ABHD14B	12	777	34	556	14	722	31	537	0.0193906	0.015444	0.0577281	0.0611511	1.76507	0.00311671	up
ABHD15	3	287	4	259	2	233	3	272	0.00858369	0.010453	0.0110294	0.015444	0.471545	1	ns
ABHD17A	2	690	13	634	0	621	22	704	0	0.00289855	0.03125	0.0205047	4.06759	0.0205231	up
ABHD17B	0	476	6	508	3	469	2	612	0.00639659	0	0.00326797	0.011811	1.21176	1	ns
ABHD17C	4	346	0	320	2	316	2	370	0.00632911	0.0115607	0.00540541	0	-1.69029	1	ns
ABHD18	19	529	33	509	20	520	18	640	0.0384615	0.0359168	0.028125	0.064833	0.320923	1	ns
ABHD2	8	1653	15	1573	9	1519	9	1767	0.00592495	0.00483969	0.00509338	0.00953592	0.435592	1	ns
ABHD3	3	610	4	582	3	499	6	634	0.00601202	0.00491803	0.00946372	0.00687285	0.571199	1	ns
ABHD4	4	241	9	300	4	245	6	290	0.0163265	0.0165975	0.0206897	0.03	0.619494	1	ns
ABHD5	0	271	2	221	0	257	1	262	0	0	0.00381679	0.00904977	6.02974	1	ns
ABHD6	1	288	3	237	2	244	4	236	0.00819672	0.00347222	0.0169492	0.0126582	1.32848	1	ns
ABHD8	1	140	2	156	1	105	1	122	0.00952381	0.00714286	0.00819672	0.0128205	0.331062	1	ns
ABI1	1	810	3	688	0	745	4	728	0	0.00123457	0.00549451	0.00436047	2.80922	0.982635	ns
ABI2	0	3697	10	3435	6	3464	11	3863	0.0017321	0	0.00284753	0.00291121	1.62484	0.992587	ns
ABI3BP	2	373	8	419	1	400	12	406	0.0025	0.00536193	0.0295567	0.0190931	2.59915	0.441763	ns
ABITRAM	1	390	3	351	1	352	4	435	0.00284091	0.0025641	0.0091954	0.00854701	1.67858	1	ns
ABL1	4	1358	7	1235	3	1232	8	1335	0.00243506	0.00294551	0.00599251	0.00566802	1.08768	1	ns
ABL2	7	2417	11	2374	7	2318	7	2622	0.00301984	0.00289615	0.00266972	0.00463353	0.294927	1	ns
ABLIM1	7	1759	34	1728	1	1609	30	1921	0.000621504	0.00397953	0.0156169	0.0196759	2.88611	0.00332842	up
ABLIM2	1	59	0	50	0	49	0	42	0	0.0169492	0	0	-6.42199	1	ns
ABLIM3	0	74	0	51	1	85	0	47	0.0117647	0	0	0	-5.90264	1	ns
ABR	4	1235	44	1079	5	1202	19	1117	0.00415973	0.00323887	0.0170098	0.0407785	2.93196	0.0216927	up
ABRAXAS1	9	559	22	500	8	619	13	576	0.0129241	0.0161002	0.0225694	0.044	1.19202	1	ns
ABRAXAS2	3	507	3	461	2	517	3	533	0.00386847	0.00591716	0.00562852	0.00650759	0.304962	1	ns
ABT1	0	635	0	586	0	587	1	630	0	0	0.0015873	0	3.15971	1	ns
ABTB1	0	189	1	185	1	172	4	148	0.00581395	0	0.027027	0.00540541	2.43992	1	ns
ABTB2	0	181	4	156	0	168	0	160	0	0	0	0.025641	7.01352	1	ns
AC009779.3	0	19	0	27	2	29	3	33	0.0689655	0	0.0909091	0	0.397542	1	ns
AC055839.2	2	221	5	196	0	172	8	205	0	0.00904977	0.0390244	0.0255102	2.80705	0.810875	ns
AC069544.1	3	809	6	766	2	768	4	821	0.00260417	0.00370828	0.00487211	0.0078329	0.986659	1	ns
AC092835.1	1	60	0	49	0	54	0	73	0	0.0166667	0	0	-6.39803	1	ns
AC093323.1	0	406	2	397	1	395	7	391	0.00253165	0	0.0179028	0.00503778	3.08258	1	ns
ACAA1	1	356	2	230	2	276	4	248	0.00724638	0.00280899	0.016129	0.00869565	1.28697	1	ns
ACAA2	0	709	22	692	3	716	26	754	0.00418994	0	0.0344828	0.0317919	3.92053	0.000645584	up
ACACA	10	2947	39	2746	8	2734	47	2986	0.00292612	0.00339328	0.0157401	0.0142025	2.20899	0.000109402	up
ACACB	2	545	9	588	5	529	10	626	0.0094518	0.00366972	0.0159744	0.0153061	1.2407	1	ns
ACAD10	3	644	4	667	3	614	8	730	0.00488599	0.00465839	0.0109589	0.005997	0.816063	1	ns
ACAD8	3	542	9	566	1	483	10	573	0.00207039	0.00553506	0.017452	0.0159011	2.10389	0.528286	ns
ACAD9	0	1045	15	1008	0	909	8	1104	0	0	0.00724638	0.014881	6.80267	0.0583076	ns
ACADL	1	80	0	72	0	79	0	85	0	0.0125	0	0	-5.98868	1	ns
ACADS	3	203	3	164	0	152	6	167	0	0.0147783	0.0359281	0.0182927	1.86128	1	ns
ACADSB	8	878	9	718	3	860	8	820	0.00348837	0.00911162	0.0097561	0.0125348	0.8132	1	ns
ACADVL	21	3120	134	2618	22	2897	144	2816	0.00759406	0.00673077	0.0511364	0.0511841	2.81932	2.32259e-22	up
ACAP2	1	1288	5	1161	4	1233	13	1314	0.00324412	0.000776398	0.00989346	0.00430663	1.77059	1	ns
ACAP3	2	977	6	835	1	880	9	856	0.00113636	0.00204708	0.010514	0.00718563	2.40337	0.555088	ns
ACAT1	0	1548	18	1540	2	1415	14	1762	0.00141343	0	0.00794552	0.0116883	3.61976	0.0604864	ns
ACAT2	2	632	7	729	2	596	7	835	0.0033557	0.00316456	0.00838323	0.00960219	1.43619	0.938889	ns
ACBD3	2	2152	16	2152	9	2212	20	2443	0.00406872	0.000929368	0.00818666	0.00743494	1.60584	0.580502	ns
ACBD4	1	175	5	232	1	174	3	254	0.00574713	0.00571429	0.011811	0.0215517	1.52512	1	ns
ACBD5	3	496	4	425	5	426	1	466	0.0117371	0.00604839	0.00214592	0.00941176	-0.613228	1	ns
ACBD6	6	1364	22	1222	7	1272	19	1367	0.00550314	0.00439883	0.013899	0.0180033	1.66804	0.154746	ns
ACBD7	39	307	68	356	30	292	63	361	0.10274	0.127036	0.174515	0.191011	0.669285	0.4179	ns
ACCS	1	424	3	408	0	393	0	403	0	0.00235849	0	0.00735294	1.56175	1	ns
ACD	0	288	10	231	1	265	17	235	0.00377358	0	0.0723404	0.04329	4.86543	0.0250346	up
ACE	0	52	1	80	0	64	0	72	0	0	0	0.0125	5.98868	1	ns
ACER2	0	108	1	158	0	116	0	157	0	0	0	0.00632911	5.02882	1	ns
ACER3	11	663	20	712	8	656	15	746	0.0121951	0.0165913	0.0201072	0.0280899	0.739547	1	ns
ACIN1	0	4488	6	4160	0	4248	4	4385	0	0	0.000912201	0.00144231	3.67497	0.475299	ns
ACLY	16	5242	91	5256	5	4762	84	5613	0.00104998	0.00305227	0.0149653	0.0173135	2.91634	3.43515e-10	up
ACO1	4	874	7	998	5	873	18	1073	0.00572738	0.00457666	0.0167754	0.00701403	1.19145	1	ns
ACO2	0	1706	65	1594	5	1494	60	1696	0.00334672	0	0.0353774	0.0407779	4.42817	2.27711e-10	up
ACOT1	5	41	16	49	3	36	13	37	0.0833333	0.121951	0.351351	0.326531	1.72243	0.149907	ns
ACOT13	6	632	38	754	3	623	38	777	0.00481541	0.00949367	0.048906	0.0503979	2.7778	0.000121144	up
ACOT2	3	225	7	222	3	196	17	273	0.0153061	0.0133333	0.0622711	0.0315315	1.70466	1	ns
ACOT7	0	629	28	661	0	529	15	629	0	0	0.0238474	0.0423601	8.3752	0.0010537	up
ACOT8	2	286	3	273	3	270	5	307	0.0111111	0.00699301	0.0162866	0.010989	0.585986	1	ns
ACOT9	3	590	10	536	16	538	11	589	0.0297398	0.00508475	0.0186757	0.0186567	0.0997726	0.941621	ns
ACOX1	22	606	21	579	22	621	30	715	0.0354267	0.0363036	0.041958	0.0362694	0.124758	1	ns
ACOX3	0	239	3	204	1	196	2	234	0.00510204	0	0.00854701	0.0147059	2.14515	1	ns
ACP1	1	1724	14	1733	3	1669	17	1980	0.00179748	0.000580046	0.00858586	0.00807848	2.70991	0.0731992	ns
ACP2	0	338	9	348	2	291	10	327	0.00687285	0	0.030581	0.0258621	3.00154	0.312505	ns
ACP6	3	969	15	879	2	978	17	988	0.00204499	0.00309598	0.0172065	0.0170648	2.69022	0.0218183	up
ACSF2	11	731	56	660	6	661	55	746	0.00907716	0.0150479	0.0737265	0.0848485	2.70647	3.75707e-07	up
ACSF3	1	526	1	527	3	409	5	574	0.00733496	0.00190114	0.0087108	0.00189753	0.195881	1	ns
ACSL1	4	604	14	608	9	550	13	707	0.0163636	0.00662252	0.0183876	0.0230263	0.843801	1	ns
ACSL3	16	1242	21	1166	9	1142	31	1322	0.00788091	0.0128824	0.0234493	0.0180103	0.99078	0.949885	ns
ACSL4	2	995	0	855	2	953	3	994	0.00209864	0.00201005	0.00301811	0	-0.421035	1	ns
ACSL6	0	137	0	124	0	112	1	163	0	0	0.00613497	0	4.98527	1	ns
ACSM3	1	118	0	114	0	94	2	111	0	0.00847458	0.018018	0	1.0705	1	ns
ACSS1	7	469	28	542	8	455	34	558	0.0175824	0.0149254	0.0609319	0.0516605	1.78596	0.024964	up
ACSS2	2	388	8	359	3	348	3	371	0.00862069	0.00515464	0.00808625	0.0222841	1.12925	1	ns
ACSS3	0	268	0	294	1	247	0	313	0.00404858	0	0	0	-4.40891	1	ns
ACTA2	0	587	4	534	0	489	1	587	0	0	0.00170358	0.00749064	5.5537	1	ns
ACTB	101	11779	584	11281	112	10959	549	11654	0.0102199	0.00857458	0.0471083	0.0517685	2.38297	6.32648e-64	up
ACTG1	151	16547	633	12746	128	14630	669	13036	0.00874915	0.00912552	0.0513194	0.0496626	2.48491	3.2976e-97	up
ACTL6A	2	599	3	587	0	528	4	586	0	0.0033389	0.00682594	0.00511073	1.778	1	ns
ACTN1	14	1584	60	1494	19	1508	56	1649	0.0125995	0.00883838	0.03396	0.0401606	1.78021	0.000897819	up
ACTN2	0	253	0	205	2	260	2	227	0.00769231	0	0.00881057	0	0.191172	1	ns
ACTN4	7	3193	25	3363	0	2980	47	3611	0	0.0021923	0.0130158	0.00743384	3.10965	0.0164158	up
ACTR1A	0	1725	24	1893	0	1668	29	2006	0	0	0.0144566	0.0126783	7.0946	4.07059e-06	up
ACTR1B	6	1158	92	1072	5	1040	86	1159	0.00480769	0.00518135	0.0742019	0.0858209	3.97499	2.29184e-17	up
ACTR2	8	6591	31	6429	0	6193	43	7158	0	0.00121378	0.00600726	0.0048219	2.9637	0.0014983	up
ACTR3	0	2552	17	2464	4	2475	21	2701	0.00161616	0	0.0077749	0.00689935	3.03385	0.027876	up
ACTR3B	7	386	7	427	4	391	8	421	0.0102302	0.0181347	0.0190024	0.0163934	0.317465	1	ns
ACTR5	2	207	4	184	0	186	4	213	0	0.00966184	0.0187793	0.0217391	2.04576	1	ns
ACTR6	1	636	2	689	1	575	0	696	0.00173913	0.00157233	0	0.00290276	-0.178519	1	ns
ACTR8	4	808	6	611	0	783	2	644	0	0.0049505	0.00310559	0.00981997	1.3496	1	ns
ACVR1	2	217	2	199	1	209	2	195	0.00478469	0.00921659	0.0102564	0.0100503	0.530072	1	ns
ACVR1B	3	888	2	795	1	817	4	819	0.00122399	0.00337838	0.004884	0.00251572	0.662202	1	ns
ACVR2A	0	308	3	267	1	299	1	285	0.00334448	0	0.00350877	0.011236	2.07599	1	ns
ACVR2B	8	2404	11	1752	0	2185	6	1994	0	0.00332779	0.00300903	0.00627854	1.42727	1	ns
ACVRL1	1	104	0	64	2	102	0	61	0.0196078	0.00961538	0	0	-7.20081	1	ns
ACYP1	1	262	0	299	1	259	2	298	0.003861	0.00381679	0.00671141	0	-0.188812	1	ns
ADA	4	236	9	237	2	200	7	252	0.01	0.0169492	0.0277778	0.0379747	1.28052	1	ns
ADAL	3	346	7	367	4	316	8	390	0.0126582	0.00867052	0.0205128	0.0190736	0.886011	1	ns
ADAM10	1	1146	3	1062	1	1083	4	1224	0.000923361	0.0008726	0.00326797	0.00282486	1.65663	1	ns
ADAM11	4	603	20	515	2	539	16	494	0.00371058	0.0066335	0.0323887	0.038835	2.75997	0.0163151	up
ADAM15	6	907	19	867	0	797	25	904	0	0.00661521	0.0276549	0.0219146	2.86843	0.0476844	up
ADAM17	2	985	2	1006	0	928	3	1066	0	0.00203046	0.00281426	0.00198807	1.16526	1	ns
ADAM19	10	320	11	326	5	309	21	374	0.0161812	0.03125	0.0561497	0.0337423	0.919492	1	ns
ADAM22	5	932	12	987	5	905	12	1021	0.00552486	0.00536481	0.0117532	0.0121581	1.12049	0.73263	ns
ADAM23	3	474	4	500	3	492	7	548	0.00609756	0.00632911	0.0127737	0.008	0.732108	1	ns
ADAM9	8	2004	27	1890	7	1880	28	2136	0.0037234	0.00399202	0.0131086	0.0142857	1.80163	0.0153827	up
ADAMTS1	6	2508	3	2005	0	2345	11	2217	0	0.00239234	0.00496166	0.00149626	1.36081	1	ns
ADAMTS10	0	213	1	169	0	211	3	174	0	0	0.0172414	0.00591716	6.86781	1	ns
ADAMTS13	5	843	5	777	1	710	8	804	0.00140845	0.0059312	0.00995025	0.00643501	1.13733	1	ns
ADAMTS17	0	162	1	203	0	171	2	198	0	0	0.010101	0.00492611	6.2505	1	ns
ADAMTS19	0	103	0	87	1	106	0	112	0.00943396	0	0	0	-5.59006	1	ns
ADAMTS2	0	310	1	249	3	291	3	286	0.0103093	0	0.0104895	0.00401606	0.4847	1	ns
ADAMTS20	0	135	1	101	0	131	0	147	0	0	0	0.00990099	5.65835	1	ns
ADAMTS3	2	340	4	330	2	295	1	370	0.00677966	0.00588235	0.0027027	0.0121212	0.224144	1	ns
ADAMTS7	0	437	5	407	4	363	7	389	0.0110193	0	0.0179949	0.012285	1.44188	1	ns
ADAMTS9	0	292	3	303	1	265	2	324	0.00377358	0	0.00617284	0.00990099	2.03404	1	ns
ADAMTSL4	0	171	1	163	1	163	4	141	0.00613497	0	0.0283688	0.00613497	2.45368	1	ns
ADAP1	1	39	2	44	0	47	1	38	0	0.025641	0.0263158	0.0454545	1.47774	1	ns
ADAP2	6	160	4	154	1	131	1	185	0.00763359	0.0375	0.00540541	0.025974	-0.521595	1	ns
ADAR	7	5948	108	5591	10	5401	113	5948	0.00185151	0.00117687	0.018998	0.0193168	3.57653	9.92161e-20	up
ADARB1	10	11354	14	11009	4	10615	16	11175	0.000376825	0.000880747	0.00143177	0.00127169	0.994203	1	ns
ADAT1	10	518	15	433	9	458	13	491	0.0196507	0.019305	0.0264766	0.034642	0.647104	1	ns
ADAT2	2	925	6	836	2	859	2	965	0.00232829	0.00216216	0.00207254	0.00717703	1.01052	1	ns
ADAT3	1	71	0	64	0	55	0	89	0	0.0140845	0	0	-6.15831	1	ns
ADCK1	1	169	2	191	1	173	3	235	0.00578035	0.00591716	0.012766	0.0104712	0.978139	1	ns
ADCK2	2	608	43	713	3	509	40	756	0.00589391	0.00328947	0.0529101	0.0603086	3.59541	1.29452e-05	up
ADCK5	0	101	2	94	1	93	1	114	0.0107527	0	0.00877193	0.0212766	1.46558	1	ns
ADCY1	21	1293	40	1302	9	1189	54	1380	0.00756939	0.0162413	0.0391304	0.030722	1.54476	0.102614	ns
ADCY3	1	1034	1	855	1	901	2	979	0.00110988	0.000967118	0.0020429	0.00116959	0.583694	1	ns
ADCY6	4	1416	14	1338	3	1311	17	1469	0.00228833	0.00282486	0.0115725	0.0104634	2.06524	0.0901048	ns
ADCY7	1	434	3	361	0	412	5	394	0	0.00230415	0.0126904	0.00831025	3.08171	0.972693	ns
ADCY9	4	1007	13	927	3	940	6	956	0.00319149	0.00397219	0.00627615	0.0140237	1.47712	1	ns
ADCYAP1R1	4	319	5	202	4	296	6	269	0.0135135	0.0125392	0.0223048	0.0247525	0.848072	1	ns
ADD1	12	2312	28	2289	8	2130	25	2341	0.00375587	0.00519031	0.0106792	0.0122324	1.33738	0.214971	ns
ADD2	14	1289	49	1241	26	1191	50	1212	0.0218304	0.0108611	0.0412541	0.0394843	1.29911	0.0763253	ns
ADD3	0	1894	8	1795	1	1720	8	1960	0.000581395	0	0.00408163	0.00445682	3.48325	0.199536	ns
ADGRA2	8	670	35	661	8	584	34	680	0.0136986	0.0119403	0.05	0.0529501	1.99713	0.00226345	up
ADGRA3	4	747	6	623	3	645	9	654	0.00465116	0.00535475	0.0137615	0.00963082	1.20891	1	ns
ADGRB1	2	235	4	239	5	246	6	277	0.0203252	0.00851064	0.0216606	0.0167364	0.410656	1	ns
ADGRB2	5	1384	25	1306	8	1198	41	1296	0.0066778	0.00361272	0.0316358	0.0191424	2.2808	0.047117	up
ADGRB3	2	204	4	166	1	213	1	187	0.00469484	0.00980392	0.00534759	0.0240964	1.01204	1	ns
ADGRE5	2	308	3	288	2	264	2	298	0.00757576	0.00649351	0.00671141	0.0104167	0.280201	1	ns
ADGRG6	2	333	2	364	2	326	1	376	0.00613497	0.00600601	0.00265957	0.00549451	-0.562904	1	ns
ADGRL1	6	1878	31	2043	5	1730	18	2063	0.00289017	0.00319489	0.00872516	0.0151738	1.93897	0.184041	ns
ADGRL2	0	1866	4	1660	4	1723	9	1863	0.00232153	0	0.00483092	0.00240964	1.56111	1	ns
ADGRL3	4	826	5	784	4	777	8	947	0.00514801	0.00484262	0.00844773	0.00637755	0.56015	1	ns
ADGRV1	2	755	8	817	4	706	17	925	0.00566572	0.00264901	0.0183784	0.00979192	1.73635	1	ns
ADH5	32	1797	97	1837	41	1719	121	2045	0.0238511	0.0178075	0.0591687	0.0528035	1.42212	9.45952e-05	up
ADI1	2	809	10	802	0	763	12	889	0	0.00247219	0.0134983	0.0124688	3.29166	0.113975	ns
ADIPOR1	0	1869	3	1899	1	1788	4	2120	0.000559284	0	0.00188679	0.00157978	2.27172	1	ns
ADIPOR2	5	1769	29	1849	5	1649	12	1970	0.00303214	0.00282646	0.00609137	0.0156842	1.85884	0.740201	ns
ADK	0	672	5	823	3	622	6	861	0.00482315	0	0.00696864	0.00607533	1.39867	1	ns
ADM	0	156	0	68	1	106	0	72	0.00943396	0	0	0	-5.59006	1	ns
ADNP	0	2904	10	2780	0	2845	10	3088	0	0	0.00323834	0.00359712	5.13657	0.0152933	up
ADNP2	6	959	4	865	6	885	9	974	0.00677966	0.00625652	0.00924025	0.00462428	0.0875741	1	ns
ADO	5	641	1	548	4	551	4	632	0.00725953	0.00780031	0.00632911	0.00182482	-0.869213	1	ns
ADORA1	0	69	1	66	0	51	1	73	0	0	0.0136986	0.0151515	7.1824	1	ns
ADORA2B	1	222	11	216	1	186	12	234	0.00537634	0.0045045	0.0512821	0.0509259	3.34464	0.0499619	up
ADPGK	4	859	0	876	1	870	9	985	0.00114943	0.00465658	0.00913706	0	0.636563	1	ns
ADPRHL1	2	95	9	94	2	89	8	87	0.0224719	0.0210526	0.091954	0.0957447	2.10344	0.261534	ns
ADPRM	1	101	2	80	0	110	0	92	0	0.00990099	0	0.025	1.31893	1	ns
ADPRS	0	318	6	294	2	282	3	286	0.0070922	0	0.0104895	0.0204082	2.09238	1	ns
ADRA2C	0	180	4	181	0	174	3	195	0	0	0.0153846	0.0220994	7.55781	0.792596	ns
ADRM1	0	705	0	690	0	641	3	703	0	0	0.00426743	0	4.48137	1	ns
ADSL	0	172	0	138	0	157	4	167	0	0	0.0239521	0	6.916	1	ns
ADSS1	2	157	2	118	0	124	5	135	0	0.0127389	0.037037	0.0169492	2.06622	1	ns
ADSS2	2	1453	1	1364	0	1332	7	1524	0	0.00137646	0.00459318	0.000733138	1.80963	1	ns
AEBP2	2	1156	4	1135	3	1128	10	1284	0.00265957	0.0017301	0.00778816	0.00352423	1.32672	1	ns
AEN	2	1643	56	1720	0	1481	66	1824	0	0.00121729	0.0361842	0.0325581	5.60419	4.99846e-13	up
AFAP1	2	674	16	605	4	657	19	644	0.00608828	0.00296736	0.0295031	0.0264463	2.60087	0.0348719	up
AFAP1L1	3	235	5	193	0	206	5	202	0	0.012766	0.0247525	0.0259067	1.97178	1	ns
AFAP1L2	2	161	1	123	2	171	1	140	0.0116959	0.0124224	0.00714286	0.00813008	-0.652293	1	ns
AFDN	18	5674	70	5470	13	5532	83	6113	0.00234996	0.00317237	0.0135776	0.0127971	2.21538	9.62997e-08	up
AFF1	5	1008	4	1002	8	901	15	1123	0.00887902	0.00496032	0.0133571	0.00399202	0.321921	1	ns
AFF3	1	258	2	201	2	214	8	223	0.00934579	0.00387597	0.0358744	0.00995025	1.77783	1	ns
AFF4	5	3879	3	3365	2	3568	4	3796	0.000560538	0.00128899	0.00105374	0.00089153	0.0658669	1	ns
AFG1L	2	175	4	179	0	159	1	196	0	0.0114286	0.00510204	0.0223464	1.24952	1	ns
AFG3L2	0	1053	5	1050	1	1065	4	1226	0.000938967	0	0.00326264	0.0047619	2.85221	1	ns
AFMID	2	471	3	327	6	412	2	418	0.0145631	0.00424628	0.00478469	0.00917431	-0.424993	1	ns
AFTPH	0	616	5	604	2	542	2	687	0.00369004	0	0.00291121	0.00827815	1.54983	1	ns
AGA	1	303	1	293	3	304	2	336	0.00986842	0.00330033	0.00595238	0.00341297	-0.482975	1	ns
AGAP1	15	1142	15	1218	10	1152	26	1310	0.00868056	0.0131349	0.0198473	0.0123153	0.555814	1	ns
AGAP2	2	364	11	323	3	338	6	290	0.00887574	0.00549451	0.0206897	0.0340557	1.91497	0.92744	ns
AGAP3	2	1845	21	1765	1	1631	13	1822	0.000613121	0.00108401	0.00713502	0.011898	3.34169	0.026222	up
AGAP4	0	238	1	269	1	267	3	292	0.00374532	0	0.010274	0.00371747	1.84681	1	ns
AGAP9	0	962	0	1065	0	1007	1	1109	0	0	0.000901713	0	2.46168	1	ns
AGBL3	0	149	1	152	0	157	0	176	0	0	0	0.00657895	5.08299	1	ns
AGBL5	15	1523	53	1582	7	1395	45	1567	0.00501792	0.00984898	0.0287173	0.0335019	2.05061	0.00125381	up
AGER	0	122	0	80	0	100	1	115	0	0	0.00869565	0	5.47503	1	ns
AGFG1	6	1677	16	1613	7	1546	11	1772	0.00452781	0.00357782	0.00620767	0.0099194	0.975105	1	ns
AGFG2	1	122	2	136	0	117	2	185	0	0.00819672	0.0108108	0.0147059	1.61481	1	ns
AGGF1	0	453	1	488	2	461	3	479	0.00433839	0	0.00626305	0.00204918	0.907355	1	ns
AGK	0	1518	0	1522	0	1393	1	1674	0	0	0.000597372	0	1.99525	1	ns
AGL	6	2415	20	2247	9	2204	15	2612	0.00408348	0.00248447	0.00574273	0.00890076	1.13304	1	ns
AGO1	4	1753	17	1806	11	1704	27	1882	0.0064554	0.0022818	0.0143464	0.00941307	1.4227	1	ns
AGO2	25	2871	44	3494	22	2761	26	3779	0.00796813	0.00870777	0.00688013	0.012593	0.221264	1	ns
AGO3	10	1026	13	974	15	999	20	1135	0.015015	0.00974659	0.0176211	0.013347	0.320363	1	ns
AGO4	7	918	8	879	10	886	11	942	0.0112867	0.00762527	0.0116773	0.00910125	0.134439	1	ns
AGPAT1	0	1363	41	1415	0	1277	69	1494	0	0	0.0461847	0.0289753	8.55766	1.20139e-10	up
AGPAT2	0	410	9	344	0	375	8	404	0	0	0.019802	0.0261628	7.85065	0.0478589	up
AGPAT3	4	1609	38	1649	3	1475	48	1690	0.0020339	0.00248602	0.0284024	0.0230443	3.45184	8.98082e-07	up
AGPAT4	6	1546	15	1465	7	1477	14	1484	0.00473934	0.00388098	0.00943396	0.0102389	1.1719	0.652656	ns
AGPAT5	5	1145	2	1277	2	1033	4	1415	0.00193611	0.00436681	0.00282686	0.00156617	-0.501643	1	ns
AGPS	8	2398	22	1976	8	2183	32	2388	0.00366468	0.00333611	0.0134003	0.0111336	1.78026	0.0342473	up
AGRN	14	2196	53	1646	17	1914	49	1615	0.00888192	0.00637523	0.0303406	0.0321993	2.02111	3.38235e-05	up
AGTPBP1	2	1855	15	2160	4	1802	21	2385	0.00221976	0.00107817	0.00880503	0.00694444	2.18894	0.180064	ns
AGTR1	0	55	1	54	0	47	1	76	0	0	0.0131579	0.0185185	7.31635	1	ns
AGTRAP	2	351	16	397	2	309	16	419	0.00647249	0.00569801	0.0381862	0.0403023	2.66925	0.0411852	up
AHCTF1	5	1806	1	1658	4	1747	1	1893	0.00228964	0.00276855	0.000528262	0.000603136	-1.98162	1	ns
AHCY	16	3155	109	2938	27	2889	147	3250	0.00934579	0.00507132	0.0452308	0.0371001	2.49728	2.3028e-11	up
AHCYL1	0	3412	10	3567	0	3172	9	3823	0	0	0.00235417	0.00280348	4.74353	0.0333671	up
AHCYL2	4	599	24	537	7	540	18	637	0.012963	0.0066778	0.0282575	0.0446927	1.88239	0.409882	ns
AHDC1	1	300	1	296	2	284	2	315	0.00704225	0.00333333	0.00634921	0.00337838	-0.091223	1	ns
AHI1	7	1015	5	1026	9	1033	11	1139	0.00871249	0.00689655	0.00965759	0.00487329	-0.101905	1	ns
AHNAK	19	4009	47	2998	21	3587	42	3357	0.00585447	0.00473934	0.0125112	0.0156771	1.39509	0.0239161	up
AHNAK2	1	428	2	376	0	366	2	379	0	0.00233645	0.00527704	0.00531915	2.08964	1	ns
AHR	2	141	0	136	0	160	1	185	0	0.0141844	0.00540541	0	-1.35961	1	ns
AHSA1	0	1443	2	1339	0	1399	0	1417	0	0	0	0.00149365	3.08207	1	ns
AIDA	2	1052	0	1105	0	977	0	1203	0	0.00190114	0	0	-3.3931	1	ns
AIF1L	6	836	58	795	5	773	59	880	0.00646831	0.00717703	0.0670455	0.072956	3.34003	2.80827e-10	up
AIG1	8	787	29	906	5	795	32	982	0.00628931	0.0101652	0.0325866	0.0320088	1.95998	0.016669	up
AIMP1	4	1511	4	1394	10	1461	4	1488	0.00684463	0.00264725	0.00268817	0.00286944	-0.751306	1	ns
AIMP2	0	365	0	319	2	313	0	359	0.00638978	0	0	0	-5.04216	1	ns
AIP	16	705	78	567	17	627	79	580	0.0271132	0.022695	0.136207	0.137566	2.4538	2.0812e-11	up
AJM1	2	76	1	53	2	81	2	77	0.0246914	0.0263158	0.025974	0.0188679	-0.185076	1	ns
AJUBA	19	454	7	441	2	385	9	494	0.00519481	0.0418502	0.0182186	0.015873	-0.462306	0.64906	ns
AK1	1	72	1	41	0	55	4	43	0	0.0138889	0.0930233	0.0243902	3.06142	1	ns
AK2	2	5140	21	5165	2	4784	29	5426	0.00041806	0.000389105	0.00534464	0.00406583	3.25431	0.000842018	up
AK3	0	806	1	724	1	696	2	756	0.00143678	0	0.0026455	0.00138122	1.36868	1	ns
AK4	16	1522	39	1142	16	1392	42	1299	0.0114943	0.0105125	0.0323326	0.0341506	1.58633	0.00242241	up
AK6	0	273	3	275	0	263	3	332	0	0	0.00903614	0.0109091	6.65429	0.805241	ns
AK7	1	154	1	155	0	157	1	175	0	0.00649351	0.00571429	0.00645161	0.885533	1	ns
AK8	0	26	0	29	1	28	0	21	0.0357143	0	0	0	-7.48841	1	ns
AK9	0	186	1	163	0	170	0	179	0	0	0	0.00613497	4.98527	1	ns
AKAP1	0	1416	1	1477	0	1310	2	1420	0	0	0.00140845	0.000677048	3.51444	1	ns
AKAP10	0	626	2	604	1	578	1	679	0.0017301	0	0.00147275	0.00331126	1.36863	1	ns
AKAP11	1	2228	2	2037	1	2101	3	2217	0.000475964	0.000448833	0.00135318	0.000981836	1.17233	1	ns
AKAP12	75	3569	142	3264	64	3410	169	3715	0.0187683	0.0210143	0.0454913	0.0435049	1.15761	1.97908e-06	up
AKAP13	17	1629	20	1522	15	1588	23	1610	0.00944584	0.0104359	0.0142857	0.0131406	0.460162	1	ns
AKAP17A	1	863	2	817	2	742	5	891	0.00269542	0.00115875	0.00561167	0.00244798	1.02668	1	ns
AKAP5	2	253	4	313	0	244	6	342	0	0.00790514	0.0175439	0.0127796	1.91301	1	ns
AKAP7	3	158	0	135	2	161	4	152	0.0124224	0.0189873	0.0263158	0	-0.253516	1	ns
AKAP8	14	576	1	480	11	577	12	540	0.0190641	0.0243056	0.0222222	0.00208333	-0.830216	1	ns
AKAP8L	0	1479	8	1419	0	1397	3	1546	0	0	0.00194049	0.00563777	5.28138	0.792751	ns
AKAP9	7	965	16	1047	6	900	11	1160	0.00666667	0.00725389	0.00948276	0.0152818	0.822082	1	ns
AKIP1	10	270	15	290	3	292	23	281	0.010274	0.037037	0.0818505	0.0517241	1.49347	1	ns
AKIRIN1	0	1877	13	1815	2	1691	11	2085	0.00118273	0	0.00527578	0.00716253	3.19221	0.217524	ns
AKIRIN2	1	898	9	905	1	851	7	973	0.00117509	0.00111359	0.00719424	0.00994475	2.80057	0.312211	ns
AKNA	1	137	3	188	0	154	6	182	0	0.00729927	0.032967	0.0159574	2.71162	1	ns
AKR1A1	0	730	18	806	1	669	27	862	0.00149477	0	0.0313225	0.0223325	4.98992	0.00218998	up
AKR1B1	0	2357	15	2452	0	2114	21	2588	0	0	0.00811437	0.00611746	6.17311	0.00097822	up
AKR7A2	0	785	8	742	0	643	12	817	0	0	0.0146879	0.0107817	7.00391	0.0529482	ns
AKT1	2	1801	28	1750	0	1622	19	1828	0	0.00111049	0.0103939	0.016	4.34291	0.00201263	up
AKT1S1	1	777	4	767	2	760	4	751	0.00263158	0.001287	0.00532623	0.00521512	1.38296	1	ns
AKT2	12	2539	103	2740	18	2217	78	2706	0.00811908	0.00472627	0.0288248	0.0375912	2.35233	1.12905e-06	up
AKT3	8	2832	34	2818	18	2856	42	3272	0.00630252	0.00282486	0.0128362	0.0120653	1.42823	0.132017	ns
AKTIP	0	322	2	264	2	296	3	327	0.00675676	0	0.00917431	0.00757576	1.2848	1	ns
AL391987.2	0	23	0	19	0	10	1	14	0	0	0.0714286	0	8.48439	1	ns
ALAD	2	471	5	447	1	431	14	443	0.00232019	0.00424628	0.0316027	0.0111857	2.66747	0.841085	ns
ALAS1	0	931	0	899	0	909	4	984	0	0	0.00406504	0	4.41449	1	ns
ALCAM	3	1781	6	1949	0	1720	7	2054	0	0.00168445	0.00340798	0.0030785	1.82711	1	ns
ALDH16A1	8	233	10	202	1	204	16	198	0.00490196	0.0343348	0.0808081	0.049505	1.72658	1	ns
ALDH18A1	0	2586	10	2636	0	2378	5	2714	0	0	0.0018423	0.00379363	4.86689	0.281966	ns
ALDH1A1	4	140	1	146	0	126	2	138	0	0.0285714	0.0144928	0.00684932	-0.41748	1	ns
ALDH1A2	4	1086	35	1346	7	1061	35	1411	0.00659755	0.00368324	0.0248051	0.026003	2.28298	0.00364831	up
ALDH1A3	2	286	8	318	8	278	5	292	0.028777	0.00699301	0.0171233	0.0251572	0.240008	1	ns
ALDH1B1	0	865	0	760	3	788	3	879	0.00380711	0	0.00341297	0	-0.149376	1	ns
ALDH1L2	6	2428	27	2646	15	2304	26	2897	0.00651042	0.00247117	0.0089748	0.0102041	1.07767	1	ns
ALDH2	0	647	2	711	0	630	5	693	0	0	0.00721501	0.00281294	5.67637	1	ns
ALDH3A2	0	1232	31	1320	0	1146	24	1390	0	0	0.0172662	0.0234848	7.67776	9.61262e-06	up
ALDH4A1	3	291	14	300	1	244	13	338	0.00409836	0.0103093	0.0384615	0.0466667	2.5463	0.186886	ns
ALDH5A1	7	854	19	705	4	744	15	768	0.00537634	0.00819672	0.0195312	0.0269504	1.761	0.246391	ns
ALDH6A1	19	756	35	757	15	662	37	878	0.0226586	0.0251323	0.0421412	0.0462351	0.884161	0.315334	ns
ALDH7A1	11	1850	30	1757	2	1708	39	1967	0.00117096	0.00594595	0.0198271	0.0170746	2.34218	0.0171711	up
ALDH8A1	0	57	0	65	0	32	1	86	0	0	0.0116279	0	5.88605	1	ns
ALDH9A1	0	1537	6	1459	0	1406	6	1581	0	0	0.00379507	0.00411241	5.34118	0.161797	ns
ALDOC	2	196	5	154	4	193	6	155	0.0207254	0.0102041	0.0387097	0.0324675	1.19718	1	ns
ALG1	1	207	7	180	2	221	5	191	0.00904977	0.00483092	0.026178	0.0388889	2.21263	0.802074	ns
ALG10	2	371	1	344	2	337	3	397	0.00593472	0.00539084	0.00755668	0.00290698	-0.112134	1	ns
ALG10B	29	1343	36	1335	26	1298	41	1507	0.0200308	0.0215934	0.0272064	0.0269663	0.378541	1	ns
ALG11	0	206	2	163	0	179	1	198	0	0	0.00505051	0.0122699	6.4529	1	ns
ALG12	1	383	6	426	3	364	13	384	0.00824176	0.00261097	0.0338542	0.0140845	2.12279	1	ns
ALG13	2	1184	4	1172	3	1189	14	1385	0.00252313	0.00168919	0.0101083	0.00341297	1.63681	1	ns
ALG14	2	136	10	145	2	130	7	146	0.0153846	0.0147059	0.0479452	0.0689655	1.95094	0.629591	ns
ALG2	2	435	1	350	2	386	0	450	0.00518135	0.0045977	0	0.00285714	-1.70672	1	ns
ALG3	0	335	15	302	2	272	8	363	0.00735294	0	0.0220386	0.0496689	3.25103	0.688813	ns
ALG5	0	360	2	381	0	339	5	421	0	0	0.0118765	0.00524934	6.43678	1	ns
ALG6	0	1111	1	1225	0	1016	1	1303	0	0	0.00076746	0.000816327	3.15687	1	ns
ALG8	0	738	14	852	0	695	9	956	0	0	0.00941423	0.0164319	7.02493	0.0727037	ns
ALG9	4	238	5	241	8	220	11	276	0.0363636	0.0168067	0.0398551	0.0207469	0.188079	1	ns
ALKBH1	3	268	3	250	3	228	1	245	0.0131579	0.011194	0.00408163	0.012	-0.592591	1	ns
ALKBH2	0	417	0	380	1	421	0	372	0.0023753	0	0	0	-3.68667	1	ns
ALKBH3	1	313	8	306	1	291	9	380	0.00343643	0.00319489	0.0236842	0.0261438	2.8725	0.225574	ns
ALKBH4	1	209	3	189	2	182	6	210	0.010989	0.00478469	0.0285714	0.015873	1.48278	1	ns
ALKBH5	5	1529	41	1530	2	1438	31	1558	0.00139082	0.00327011	0.0198973	0.0267974	3.27012	0.000143982	up
ALKBH7	0	162	8	168	0	179	6	187	0	0	0.0320856	0.047619	8.64213	0.160057	ns
ALKBH8	2	438	3	339	6	371	2	334	0.0161725	0.00456621	0.00598802	0.00884956	-0.4776	1	ns
ALMS1	14	1464	12	1462	9	1448	8	1501	0.00621547	0.00956284	0.00532978	0.00820793	-0.217973	1	ns
ALPK1	6	552	6	530	5	537	4	587	0.00931099	0.0108696	0.00681431	0.0113208	-0.152588	1	ns
ALPL	4	200	8	180	2	187	25	208	0.0106952	0.02	0.120192	0.0444444	2.41558	0.778477	ns
ALS2	8	1128	1	1103	3	1071	3	1250	0.00280112	0.0070922	0.0024	0.000906618	-1.52525	1	ns
ALS2CL	0	305	0	230	1	273	0	219	0.003663	0	0	0	-4.27165	1	ns
ALX1	1	118	1	95	0	90	0	105	0	0.00847458	0	0.0105263	0.306289	1	ns
ALX4	0	297	2	202	0	245	1	242	0	0	0.00413223	0.00990099	6.15312	1	ns
ALYREF	0	1072	2	1057	0	995	4	1093	0	0	0.00365965	0.00189215	4.84594	1	ns
AMBRA1	2	689	4	647	4	581	2	638	0.00688468	0.00290276	0.0031348	0.00618238	-0.0695812	1	ns
AMD1	14	2956	55	2790	10	2846	60	3067	0.0035137	0.00473613	0.0195631	0.0197133	2.22399	2.36512e-06	up
AMDHD2	0	164	1	125	0	171	1	135	0	0	0.00740741	0.008	6.28609	1	ns
AMER1	2	399	7	377	4	352	2	399	0.0113636	0.00501253	0.00501253	0.0185676	0.520649	1	ns
AMFR	1	1521	23	1415	0	1379	27	1436	0	0.000657462	0.0188022	0.0162544	5.36168	1.0975e-05	up
AMH	0	370	0	418	0	338	1	422	0	0	0.00236967	0	3.68351	1	ns
AMHR2	0	61	1	43	0	45	0	59	0	0	0	0.0232558	6.8738	1	ns
AMIGO1	1	174	4	161	0	163	3	206	0	0.00574713	0.0145631	0.0248447	2.73552	1	ns
AMIGO2	0	86	0	60	1	97	0	82	0.0103093	0	0	0	-5.71552	1	ns
AMMECR1	6	538	7	455	6	460	6	456	0.0130435	0.0111524	0.0131579	0.0153846	0.236548	1	ns
AMMECR1L	29	860	16	743	20	849	27	836	0.0235571	0.0337209	0.0322967	0.0215343	-0.0892247	1	ns
AMN1	2	216	3	212	0	207	4	213	0	0.00925926	0.0187793	0.0141509	1.80835	1	ns
AMOT	7	6135	28	4881	7	5855	30	5270	0.00119556	0.00114099	0.0056926	0.00573653	2.1968	0.000512605	up
AMOTL1	5	1836	14	1793	5	1787	16	2093	0.00279799	0.00272331	0.00764453	0.00780814	1.45199	0.27511	ns
AMOTL2	1	258	0	260	1	245	2	267	0.00408163	0.00387597	0.00749064	0	-0.085042	1	ns
AMPD2	20	1020	31	775	25	905	52	819	0.0276243	0.0196078	0.0634921	0.04	1.12837	0.614994	ns
AMPH	2	256	11	249	5	253	6	230	0.0197628	0.0078125	0.026087	0.0441767	1.34307	1	ns
AMZ2	0	1591	89	1742	0	1545	77	1866	0	0	0.0412647	0.0510907	8.85417	1.80667e-19	up
ANAPC1	11	1558	33	1457	10	1442	43	1605	0.00693481	0.00706033	0.0267913	0.0226493	1.80612	0.00469486	up
ANAPC10	1	74	1	70	1	69	0	84	0.0144928	0.0135135	0	0.0142857	-0.961385	1	ns
ANAPC11	0	453	24	544	0	408	26	548	0	0	0.0474453	0.0441176	8.84177	2.4163e-05	up
ANAPC13	0	620	19	702	0	583	7	785	0	0	0.0089172	0.0270655	7.49916	0.119929	ns
ANAPC15	4	270	60	316	4	273	71	352	0.014652	0.0148148	0.201705	0.189873	3.72311	7.55448e-12	up
ANAPC16	24	1118	27	1063	16	1009	39	1285	0.0158573	0.0214669	0.0303502	0.0253998	0.576317	1	ns
ANAPC2	0	619	3	569	1	607	6	532	0.00164745	0	0.0112782	0.00527241	3.18061	1	ns
ANAPC4	1	539	3	537	2	531	1	546	0.00376648	0.00185529	0.0018315	0.00558659	0.387973	1	ns
ANAPC5	1	2804	20	2683	0	2525	18	2889	0	0.000356633	0.00623053	0.00745434	4.64064	0.000794091	up
ANAPC7	0	949	1	925	0	906	8	991	0	0	0.00807265	0.00108108	5.54747	1	ns
ANG	0	31	3	46	0	33	1	35	0	0	0.0285714	0.0652174	8.87635	1	ns
ANGEL1	2	941	10	873	5	820	9	897	0.00609756	0.0021254	0.0100334	0.0114548	1.36451	1	ns
ANGEL2	0	1330	7	1151	3	1262	7	1252	0.00237718	0	0.00559105	0.00608167	2.20379	0.736872	ns
ANK1	0	176	1	211	0	168	1	245	0	0	0.00408163	0.00473934	5.49521	1	ns
ANK2	8	930	17	840	7	788	23	978	0.00888325	0.00860215	0.0235174	0.0202381	1.31348	0.282042	ns
ANK3	10	1327	12	1329	5	1369	18	1469	0.0036523	0.0075358	0.0122532	0.00902935	0.915641	1	ns
ANKEF1	2	231	3	201	1	245	1	232	0.00408163	0.00865801	0.00431034	0.0149254	0.586913	1	ns
ANKFY1	10	2222	37	2139	16	2038	27	2254	0.00785083	0.00450045	0.0119787	0.0172978	1.23173	0.729546	ns
ANKH	4	666	22	668	2	618	24	736	0.00323625	0.00600601	0.0326087	0.0329341	2.79963	0.00407225	up
ANKIB1	9	1080	13	978	10	1009	12	1105	0.0099108	0.00833333	0.0108597	0.0132924	0.400888	1	ns
ANKLE2	1	1964	4	2097	3	1969	5	2229	0.00152362	0.000509165	0.00224316	0.00190749	0.962388	1	ns
ANKMY1	0	149	0	143	2	121	0	157	0.0165289	0	0	0	-6.3862	1	ns
ANKMY2	2	481	1	373	3	426	2	417	0.00704225	0.004158	0.00479616	0.00268097	-0.570428	1	ns
ANKRA2	0	428	0	397	1	438	0	444	0.00228311	0	0	0	-3.63407	1	ns
ANKRD10	0	1075	2	1138	1	990	1	1188	0.0010101	0	0.000841751	0.00175747	1.2099	1	ns
ANKRD11	21	3776	47	3604	17	3661	43	4007	0.00464354	0.00556144	0.0107312	0.0130411	1.20409	0.0691533	ns
ANKRD12	1	175	0	210	0	173	1	221	0	0.00571429	0.00452489	0	-0.323924	1	ns
ANKRD13A	5	972	17	1053	5	965	16	1096	0.00518135	0.00514403	0.0145985	0.0161443	1.55574	0.213177	ns
ANKRD13B	8	648	11	635	8	526	13	602	0.0152091	0.0123457	0.0215947	0.0173228	0.495077	1	ns
ANKRD13C	10	1107	11	951	3	1016	20	1223	0.00295276	0.00903342	0.0163532	0.0115668	1.20635	1	ns
ANKRD13D	0	292	2	268	1	268	3	268	0.00373134	0	0.011194	0.00746269	2.26198	1	ns
ANKRD16	1	98	0	88	0	91	1	94	0	0.0102041	0.0106383	0	0.0589886	1	ns
ANKRD17	3	4019	8	3704	1	3901	6	4069	0.000256345	0.000746454	0.00147456	0.00215983	1.6726	1	ns
ANKRD18A	1	417	2	376	3	462	3	481	0.00649351	0.00239808	0.00623701	0.00531915	0.370812	1	ns
ANKRD18B	0	373	5	395	2	380	4	393	0.00526316	0	0.0101781	0.0126582	2.0761	1	ns
ANKRD24	0	112	1	141	0	97	1	122	0	0	0.00819672	0.0070922	6.27509	1	ns
ANKRD26	7	526	4	509	3	538	4	585	0.00557621	0.013308	0.00683761	0.00785855	-0.357438	1	ns
ANKRD27	3	921	4	924	3	848	8	978	0.00353774	0.00325733	0.00817996	0.004329	0.861437	1	ns
ANKRD28	7	1350	14	1000	3	1168	13	1131	0.00256849	0.00518519	0.0114943	0.014	1.69175	0.441218	ns
ANKRD29	2	214	0	170	1	196	3	208	0.00510204	0.00934579	0.0144231	0	-0.00244056	1	ns
ANKRD33B	0	360	8	382	1	361	2	392	0.00277008	0	0.00510204	0.0209424	3.14344	1	ns
ANKRD34A	0	132	0	111	3	116	2	127	0.0258621	0	0.015748	0	-0.708573	1	ns
ANKRD34B	1	166	1	152	3	177	0	175	0.0169492	0.0060241	0	0.00657895	-1.77333	1	ns
ANKRD36	1	474	0	440	3	463	3	478	0.00647948	0.0021097	0.00627615	0	-0.440593	1	ns
ANKRD36B	0	260	0	201	2	246	2	225	0.00813008	0	0.00888889	0	0.125773	1	ns
ANKRD36C	4	443	5	436	3	383	7	427	0.0078329	0.00902935	0.0163934	0.0114679	0.717776	1	ns
ANKRD39	1	70	0	56	1	51	0	82	0.0196078	0.0142857	0	0	-7.41336	1	ns
ANKRD40	2	1426	1	1193	3	1282	3	1276	0.00234009	0.00140252	0.0023511	0.000838223	-0.218158	1	ns
ANKRD42	1	192	2	218	1	233	6	217	0.00429185	0.00520833	0.0276498	0.00917431	1.93238	1	ns
ANKRD44	0	235	2	220	0	250	3	242	0	0	0.0123967	0.00909091	6.76073	0.792596	ns
ANKRD46	10	704	35	789	10	646	55	922	0.0154799	0.0142045	0.0596529	0.0443599	1.80207	0.0147729	up
ANKRD49	2	331	1	259	0	301	5	283	0	0.0060423	0.0176678	0.003861	1.79946	1	ns
ANKRD50	8	1043	10	1099	8	993	10	1280	0.00805639	0.00767018	0.0078125	0.00909918	0.103545	1	ns
ANKRD52	1	1996	16	1916	4	1825	18	2022	0.00219178	0.000501002	0.00890208	0.00835073	2.59293	0.0697589	ns
ANKRD54	0	401	15	396	2	395	7	428	0.00506329	0	0.0163551	0.0378788	3.37047	0.632666	ns
ANKRD6	4	488	2	495	1	503	6	531	0.00198807	0.00819672	0.0112994	0.0040404	0.581499	1	ns
ANKRD9	9	500	25	509	6	381	31	486	0.015748	0.018	0.063786	0.0491159	1.73622	0.0525098	ns
ANKS1A	15	1108	24	916	11	990	17	1006	0.0111111	0.0135379	0.0168986	0.0262009	0.801161	1	ns
ANKS3	1	233	6	204	2	227	3	203	0.00881057	0.00429185	0.0147783	0.0294118	1.73855	1	ns
ANKS6	11	1551	21	1425	4	1377	22	1480	0.00290487	0.0070922	0.0148649	0.0147368	1.54724	0.239497	ns
ANKZF1	5	899	10	672	3	839	7	756	0.00357569	0.00556174	0.00925926	0.014881	1.38225	1	ns
ANLN	0	1954	0	2285	3	1953	0	2501	0.0015361	0	0	0	-3.11778	1	ns
ANO10	1	507	6	439	1	490	4	477	0.00204082	0.00197239	0.00838574	0.0136674	2.40102	0.713654	ns
ANO5	6	793	9	715	9	724	10	794	0.0124309	0.0075662	0.0125945	0.0125874	0.329647	1	ns
ANO6	1	1184	11	1072	5	1072	10	1289	0.00466418	0.000844595	0.00775795	0.0102612	1.6742	1	ns
ANO8	0	306	6	302	4	302	7	302	0.013245	0	0.0231788	0.0198675	1.68551	1	ns
ANP32A	0	4764	18	4726	1	4487	29	5076	0.000222866	0	0.00571316	0.00380872	4.52296	0.000843083	up
ANP32B	0	3170	4	2695	0	2974	8	3002	0	0	0.00266489	0.00148423	4.44265	0.232975	ns
ANP32E	0	3960	2	3902	0	3622	1	4317	0	0	0.000231642	0.000512558	2.23909	1	ns
ANTKMT	1	113	0	89	0	65	1	70	0	0.00884956	0.0142857	0	0.678712	1	ns
ANTXR1	13	1372	39	1164	6	1199	34	1267	0.00500417	0.00947522	0.026835	0.0335052	2.0441	0.00782682	up
ANTXR2	4	352	3	282	5	308	4	355	0.0162338	0.0113636	0.0112676	0.0106383	-0.330518	1	ns
ANXA1	1	144	0	155	2	168	1	153	0.0119048	0.00694444	0.00653595	0	-1.49978	1	ns
ANXA11	0	1258	5	1131	5	1202	8	1235	0.00415973	0	0.00647773	0.00442087	1.34807	1	ns
ANXA2	7	1467	17	1446	4	1351	12	1458	0.00296077	0.00477164	0.00823045	0.0117566	1.3476	0.808483	ns
ANXA3	1	166	2	164	1	155	2	160	0.00645161	0.0060241	0.0125	0.0121951	0.973797	1	ns
ANXA4	1	412	1	372	1	391	1	439	0.00255754	0.00242718	0.0022779	0.00268817	-0.00519967	1	ns
ANXA5	0	2718	0	2729	0	2524	5	2972	0	0	0.00168237	0	3.23448	1	ns
ANXA6	13	2073	74	2019	11	1968	95	2255	0.00558943	0.0062711	0.0421286	0.0366518	2.7112	1.11806e-10	up
ANXA7	0	874	10	897	0	833	6	992	0	0	0.00604839	0.0111483	6.44267	0.169199	ns
AOC2	1	99	0	67	0	82	0	60	0	0.010101	0	0	-5.68664	1	ns
AOPEP	0	138	1	143	0	139	0	146	0	0	0	0.00699301	5.16852	1	ns
AP002495.1	0	166	2	165	0	149	2	184	0	0	0.0108696	0.0121212	6.85741	1	ns
AP1AR	3	651	1	565	0	632	3	664	0	0.00460829	0.00451807	0.00176991	0.432245	1	ns
AP1B1	6	1800	79	1980	11	1711	73	2016	0.00642899	0.00333333	0.0362103	0.039899	2.93731	2.83792e-09	up
AP1G1	5	2318	14	2009	1	2284	16	2331	0.000437828	0.00215703	0.00686401	0.00696864	2.32794	0.135674	ns
AP1G2	2	1872	7	1635	0	1677	6	1819	0	0.00106838	0.00329852	0.00428135	2.61676	0.613827	ns
AP1M1	0	909	34	896	0	814	18	928	0	0	0.0193966	0.0379464	8.1685	0.000145039	up
AP1S1	0	782	17	782	1	674	11	713	0.00148368	0	0.0154278	0.0217391	4.47207	0.0401882	up
AP1S2	5	833	6	718	4	770	3	804	0.00519481	0.0060024	0.00373134	0.00835655	0.108557	1	ns
AP1S3	3	109	1	127	0	98	6	141	0	0.0275229	0.0425532	0.00787402	0.868833	1	ns
AP2A1	4	1363	19	1497	9	1202	14	1525	0.00748752	0.0029347	0.00918033	0.0126921	1.05516	1	ns
AP2A2	2	1757	32	1738	3	1687	20	1944	0.0017783	0.0011383	0.0102881	0.018412	3.21302	0.00905262	up
AP2B1	90	5494	574	6731	87	5144	621	7278	0.0169129	0.0163815	0.0853256	0.0852771	2.35034	4.59239e-64	up
AP2M1	79	2457	160	2340	74	2177	149	2478	0.0339917	0.032153	0.0601291	0.0683761	0.956016	0.000370409	ns
AP2S1	0	909	27	1053	0	729	29	1048	0	0	0.0276718	0.025641	8.06374	1.26194e-05	up
AP3B1	1	1100	9	1074	1	1002	17	1149	0.000998004	0.000909091	0.0147955	0.00837989	3.47166	0.116063	ns
AP3D1	51	3120	101	3164	41	2870	108	3132	0.0142857	0.0163462	0.0344828	0.0319216	1.11119	0.000740149	up
AP3M1	2	1905	10	2027	3	1840	19	2230	0.00163043	0.00104987	0.00852018	0.0049334	2.24499	0.388031	ns
AP3M2	1	761	3	882	1	719	3	996	0.00139082	0.00131406	0.00301205	0.00340136	1.18691	1	ns
AP3S2	21	556	33	660	8	512	45	625	0.015625	0.0377698	0.072	0.05	1.18908	0.962973	ns
AP4B1	2	495	1	486	4	442	1	539	0.00904977	0.0040404	0.00185529	0.00205761	-1.69213	1	ns
AP4E1	4	427	5	382	8	361	5	462	0.0221607	0.00936768	0.0108225	0.013089	-0.39605	1	ns
AP4M1	2	208	5	208	0	186	3	215	0	0.00961538	0.0139535	0.0240385	1.96015	1	ns
AP4S1	2	151	0	115	0	123	0	128	0	0.013245	0	0	-6.07093	1	ns
AP5B1	17	588	18	606	17	547	28	683	0.0310786	0.0289116	0.0409956	0.029703	0.236229	1	ns
AP5M1	4	1329	7	1182	2	1249	13	1376	0.00160128	0.00300978	0.00944767	0.00592217	1.69433	1	ns
AP5S1	2	138	6	147	2	127	4	154	0.015748	0.0144928	0.025974	0.0408163	1.13795	1	ns
AP5Z1	2	198	2	196	0	183	1	190	0	0.010101	0.00526316	0.0102041	0.604965	1	ns
APAF1	17	1193	23	1359	10	1067	14	1470	0.00937207	0.0142498	0.00952381	0.0169242	0.161742	1	ns
APBA2	3	567	9	502	2	511	18	539	0.00391389	0.00529101	0.0333952	0.0179283	2.45375	0.322926	ns
APBA3	1	282	7	288	0	250	1	280	0	0.0035461	0.00357143	0.0243056	2.90593	1	ns
APBB1	6	862	52	871	9	816	58	927	0.0110294	0.00696056	0.0625674	0.0597015	2.7512	5.14634e-07	up
APBB2	2	516	10	593	7	558	4	635	0.0125448	0.00387597	0.00629921	0.0168634	0.491215	1	ns
APBB3	2	411	0	286	1	400	2	371	0.0025	0.00486618	0.00539084	0	-0.436501	1	ns
APC	9	1023	12	938	3	949	5	1045	0.00316122	0.00879765	0.00478469	0.0127932	0.548072	1	ns
APEH	0	1270	14	1101	3	1157	6	1200	0.00259291	0	0.005	0.0127157	2.68138	1	ns
APEX1	4	1565	18	1273	9	1415	18	1403	0.00636042	0.00255591	0.0128297	0.0141398	1.57546	0.346274	ns
APEX2	5	487	12	426	3	411	9	454	0.00729927	0.0102669	0.0198238	0.028169	1.43968	0.86198	ns
APH1A	49	1562	234	1504	42	1327	252	1547	0.0316503	0.03137	0.162896	0.155585	2.33365	2.31512e-29	up
APH1B	2	399	7	344	2	370	7	404	0.00540541	0.00501253	0.0173267	0.0203488	1.83476	0.633786	ns
API5	0	3551	8	3440	0	3392	10	3728	0	0	0.0026824	0.00232558	4.70265	0.0476844	up
APLF	1	90	0	68	0	75	0	107	0	0.0111111	0	0	-5.8216	1	ns
APLP1	2	522	33	599	4	532	27	652	0.0075188	0.00383142	0.041411	0.0550918	3.06564	0.00165833	up
APLP2	0	6641	61	6589	0	6238	79	7138	0	0	0.0110675	0.00925785	6.68127	9.20839e-17	up
APMAP	12	1181	39	1093	10	1034	57	1231	0.00967118	0.0101609	0.0463038	0.0356816	2.03657	0.000656978	up
APOBEC3B	1	123	2	102	0	113	2	99	0	0.00813008	0.020202	0.0196078	2.26395	1	ns
APOBEC3C	63	914	86	873	59	863	85	900	0.0683662	0.0689278	0.0944444	0.0985109	0.490393	0.249261	ns
APOBEC3F	10	203	6	199	2	197	4	230	0.0101523	0.0492611	0.0173913	0.0301508	-0.320375	1	ns
APOBEC3H	0	56	2	64	0	46	4	56	0	0	0.0714286	0.03125	9.00673	1	ns
APOC1	0	98	0	83	0	80	1	96	0	0	0.0104167	0	5.73019	1	ns
APOD	1	26	0	18	0	17	0	20	0	0.0384615	0	0	-7.59476	1	ns
APOE	2	863	40	991	0	740	37	1089	0	0.0023175	0.0339761	0.0403633	4.88794	1.26577e-06	up
APOL2	2	254	7	216	1	222	4	226	0.0045045	0.00787402	0.0176991	0.0324074	1.99978	1	ns
APOO	1	388	8	376	1	354	0	454	0.00282486	0.00257732	0	0.0212766	1.93871	1	ns
APOOL	58	1032	60	1015	47	933	66	1177	0.0503751	0.0562016	0.0560748	0.0591133	0.111897	1	ns
APP	16	6387	87	6399	29	5753	60	6726	0.00504085	0.00250509	0.00892061	0.0135959	1.55223	0.0611604	ns
APPBP2	3	1430	3	1391	1	1386	16	1585	0.000721501	0.0020979	0.0100946	0.00215672	2.04397	1	ns
APPL1	14	2011	28	1808	12	1887	24	2065	0.0063593	0.00696171	0.0116223	0.0154867	1.01417	0.521752	ns
APPL2	4	550	13	547	3	535	17	608	0.00560748	0.00727273	0.0279605	0.023766	1.98909	0.148654	ns
APRT	0	810	92	841	0	667	85	790	0	0	0.107595	0.109394	10.0847	1.92713e-22	up
APTX	1	763	5	665	1	712	3	756	0.00140449	0.00131062	0.00396825	0.0075188	2.00329	1	ns
AQP3	0	108	2	120	2	103	1	106	0.0194175	0	0.00943396	0.0166667	0.422958	1	ns
AQR	3	1123	3	1105	0	1068	5	1204	0	0.00267142	0.00415282	0.00271493	1.29949	1	ns
ARAF	5	782	7	797	1	744	13	801	0.00134409	0.00639386	0.0162297	0.00878294	1.66731	1	ns
ARAP1	3	1261	26	1210	6	1156	20	1261	0.00519031	0.00237906	0.0158604	0.0214876	2.27287	0.0891942	ns
ARAP3	2	234	3	217	1	243	6	252	0.00411523	0.00854701	0.0238095	0.0138249	1.55656	1	ns
ARCN1	0	4238	20	4234	4	4122	24	4624	0.000970403	0	0.00519031	0.00472367	3.11127	0.011848	up
AREL1	3	937	17	965	6	890	8	1069	0.00674157	0.00320171	0.00748363	0.0176166	1.31863	1	ns
ARF1	54	8849	423	8310	64	8112	453	8757	0.00788955	0.00610238	0.05173	0.0509025	2.85715	1.02142e-63	up
ARF3	14	1689	58	1677	14	1528	67	1897	0.0091623	0.00828893	0.0353189	0.0345856	1.98974	1.37202e-05	up
ARF5	0	1027	19	1063	0	916	41	1016	0	0	0.0403543	0.0178739	8.19052	9.12332e-05	up
ARF6	13	1707	31	1707	7	1577	31	1915	0.00443881	0.0076157	0.016188	0.0181605	1.49531	0.11621	ns
ARFGAP1	0	1384	16	1210	0	1278	13	1265	0	0	0.0102767	0.0132231	6.88873	0.00110771	up
ARFGAP2	1	653	3	603	2	559	6	661	0.00357782	0.00153139	0.00907716	0.00497512	1.42462	1	ns
ARFGAP3	2	699	1	701	1	699	0	760	0.00143062	0.00286123	0	0.00142653	-1.46551	1	ns
ARFGEF1	8	1191	12	1412	2	1127	3	1474	0.00177462	0.00671704	0.00203528	0.00849858	0.304464	1	ns
ARFGEF2	12	1265	23	1295	11	1161	19	1333	0.00947459	0.00948617	0.0142536	0.0177606	0.749541	1	ns
ARFGEF3	8	918	21	986	6	881	16	1046	0.00681044	0.0087146	0.0152964	0.0212982	1.22643	0.730092	ns
ARFIP1	2	554	8	497	1	514	1	588	0.00194553	0.00361011	0.00170068	0.0160966	1.64473	1	ns
ARFIP2	1	1037	14	947	0	1066	9	1039	0	0.00096432	0.00866218	0.0147835	4.34402	0.112592	ns
ARFRP1	0	241	1	223	3	235	0	217	0.012766	0	0	0.0044843	-1.46882	1	ns
ARG2	0	605	0	626	0	515	3	666	0	0	0.0045045	0	4.55597	1	ns
ARGLU1	1	3932	0	3700	2	3825	4	4276	0.000522876	0.000254323	0.000935454	0	0.216544	1	ns
ARHGAP1	4	502	10	520	3	440	10	535	0.00681818	0.00796813	0.0186916	0.0192308	1.34699	0.630874	ns
ARHGAP10	1	196	7	212	0	172	5	210	0	0.00510204	0.0238095	0.0330189	3.42706	0.727148	ns
ARHGAP11A	2	1251	4	1516	2	1179	3	1627	0.00169635	0.00159872	0.00184388	0.00263852	0.421927	1	ns
ARHGAP12	2	458	2	427	9	451	2	510	0.0199557	0.00436681	0.00392157	0.00468384	-1.47764	1	ns
ARHGAP17	2	828	12	669	7	852	11	674	0.00821596	0.00241546	0.0163205	0.0179372	1.6696	0.569703	ns
ARHGAP18	3	319	5	287	2	311	8	350	0.00643087	0.00940439	0.0228571	0.0174216	1.33592	1	ns
ARHGAP19	2	934	5	958	1	795	6	1035	0.00125786	0.00214133	0.0057971	0.00521921	1.63985	1	ns
ARHGAP21	3	1482	5	1399	5	1368	0	1469	0.00365497	0.00202429	0	0.00357398	-0.639548	1	ns
ARHGAP22	0	124	2	109	1	108	1	121	0.00925926	0	0.00826446	0.0183486	1.50314	1	ns
ARHGAP24	0	78	1	76	0	78	0	73	0	0	0	0.0131579	6.06155	1	ns
ARHGAP26	3	412	4	378	2	364	3	409	0.00549451	0.00728155	0.00733496	0.010582	0.48149	1	ns
ARHGAP27	2	205	4	157	0	160	3	177	0	0.0097561	0.0169492	0.0254777	2.09811	1	ns
ARHGAP28	0	221	0	183	0	197	3	185	0	0	0.0162162	0	6.35898	1	ns
ARHGAP29	4	752	4	613	3	689	8	692	0.00435414	0.00531915	0.0115607	0.00652529	0.889136	1	ns
ARHGAP32	7	891	9	778	5	808	5	891	0.00618812	0.00785634	0.00561167	0.0115681	0.28701	1	ns
ARHGAP33	1	253	4	264	1	206	3	240	0.00485437	0.00395257	0.0125	0.0151515	1.62865	1	ns
ARHGAP35	11	2098	18	2239	3	1939	29	2365	0.00154719	0.00524309	0.0122622	0.0080393	1.5523	0.830869	ns
ARHGAP39	5	484	5	504	2	439	8	537	0.00455581	0.0103306	0.0148976	0.00992063	0.729731	1	ns
ARHGAP42	4	282	3	269	3	269	6	299	0.0111524	0.0141844	0.0200669	0.0111524	0.299073	1	ns
ARHGAP44	4	461	17	493	6	472	18	522	0.0127119	0.00867679	0.0344828	0.0344828	1.67978	0.177567	ns
ARHGAP45	1	93	0	89	0	79	1	103	0	0.0107527	0.00970874	0	-0.144512	1	ns
ARHGAP5	6	1682	9	1612	2	1646	9	1850	0.00121507	0.00356718	0.00486486	0.00558313	1.09571	1	ns
ARHGDIA	29	2039	180	1877	20	1793	186	1822	0.0111545	0.0142227	0.102086	0.0958977	2.95391	2.94997e-30	up
ARHGDIG	0	93	3	58	0	79	2	57	0	0	0.0350877	0.0517241	8.76507	0.614994	ns
ARHGEF1	3	703	2	637	1	643	5	718	0.00155521	0.00426743	0.00696379	0.00313972	0.774668	1	ns
ARHGEF10L	0	202	0	151	0	178	3	188	0	0	0.0159574	0	6.33606	1	ns
ARHGEF11	8	1106	17	969	9	1005	16	1023	0.00895522	0.00723327	0.0156403	0.0175439	1.02648	0.743534	ns
ARHGEF12	47	4085	81	3891	43	3741	74	4295	0.0114943	0.0115055	0.0172293	0.0208173	0.721222	0.188652	ns
ARHGEF16	0	126	2	120	1	125	0	112	0.008	0	0	0.0166667	1.04048	1	ns
ARHGEF17	0	358	4	320	2	314	1	326	0.00636943	0	0.00306748	0.0125	1.26311	1	ns
ARHGEF18	7	550	9	533	1	477	14	563	0.00209644	0.0127273	0.0248668	0.0168856	1.48151	1	ns
ARHGEF2	0	1254	4	1229	1	1167	4	1267	0.000856898	0	0.00315706	0.00325468	2.64519	1	ns
ARHGEF25	0	364	1	286	0	317	5	326	0	0	0.0153374	0.0034965	6.57243	1	ns
ARHGEF26	2	494	7	518	4	519	8	627	0.00770713	0.00404858	0.0127592	0.0135135	1.1468	1	ns
ARHGEF28	0	144	1	140	0	137	1	160	0	0	0.00625	0.00714286	6.0867	1	ns
ARHGEF3	4	295	3	275	4	293	3	281	0.0136519	0.0135593	0.0106762	0.0109091	-0.331414	1	ns
ARHGEF37	0	113	0	92	0	94	1	103	0	0	0.00970874	0	5.63063	1	ns
ARHGEF39	4	345	7	443	2	340	9	496	0.00588235	0.0115942	0.0181452	0.0158014	0.949901	1	ns
ARHGEF4	6	531	11	474	2	468	4	499	0.0042735	0.0112994	0.00801603	0.0232068	0.994359	1	ns
ARHGEF40	2	671	4	549	4	624	7	638	0.00641026	0.00298063	0.0109718	0.00728597	0.944492	1	ns
ARHGEF6	2	1132	14	997	3	1083	22	1107	0.00277008	0.00176678	0.0198735	0.0140421	2.84843	0.0366027	up
ARHGEF7	3	1044	1	982	4	983	3	1109	0.00406918	0.00287356	0.00270514	0.00101833	-0.864347	1	ns
ARHGEF9	7	867	25	776	10	812	20	1016	0.0123153	0.00807382	0.019685	0.0322165	1.33945	0.823023	ns
ARID1A	7	2566	15	2687	6	2484	8	2762	0.00241546	0.00272798	0.00289645	0.00558243	0.699741	1	ns
ARID1B	4	1505	12	1467	6	1385	7	1606	0.00433213	0.00265781	0.00435866	0.00817996	0.825157	1	ns
ARID2	7	1256	6	1136	9	1141	7	1209	0.00788782	0.00557325	0.00578991	0.00528169	-0.277378	1	ns
ARID3A	3	918	7	921	3	802	2	966	0.00374065	0.00326797	0.00207039	0.00760043	0.453448	1	ns
ARID3B	3	1140	37	1278	4	1113	40	1298	0.00359389	0.00263158	0.0308166	0.0289515	3.22232	9.40257e-06	up
ARID4A	7	493	4	468	5	488	5	545	0.0102459	0.0141988	0.00917431	0.00854701	-0.4596	1	ns
ARID4B	1	1825	2	1631	2	1799	2	1825	0.00111173	0.000547945	0.00109589	0.00122624	0.439594	1	ns
ARID5A	1	141	0	131	0	111	3	123	0	0.0070922	0.0243902	0	1.75366	1	ns
ARID5B	3	358	4	357	2	327	20	399	0.00611621	0.00837989	0.0501253	0.0112045	2.06585	1	ns
ARIH1	3	2591	4	2586	3	2494	5	2924	0.00120289	0.00115785	0.00170999	0.00154679	0.432866	1	ns
ARIH2	9	2959	29	2758	2	2691	36	2869	0.000743218	0.00304157	0.0125479	0.0105149	2.54545	0.00429846	up
ARL1	0	1220	7	1167	3	1149	6	1262	0.00261097	0	0.00475436	0.00599829	1.96214	1	ns
ARL10	36	1941	38	1792	34	1658	34	1943	0.0205066	0.0185471	0.0174987	0.0212054	-0.0129103	1	ns
ARL13B	0	609	4	657	2	611	5	763	0.00327332	0	0.00655308	0.00608828	1.88641	1	ns
ARL14EP	0	362	0	356	0	353	2	341	0	0	0.0058651	0	4.92246	1	ns
ARL15	4	420	9	410	4	400	6	423	0.01	0.00952381	0.0141844	0.0219512	0.881446	1	ns
ARL16	3	345	13	355	4	352	10	351	0.0113636	0.00869565	0.02849	0.0366197	1.68871	0.446373	ns
ARL17A	6	560	5	644	11	532	8	678	0.0206767	0.0107143	0.0117994	0.00776398	-0.676682	1	ns
ARL17B	3	535	1	542	5	506	4	604	0.00988142	0.00560748	0.00662252	0.00184502	-0.856051	1	ns
ARL2BP	0	954	2	806	1	788	2	897	0.00126904	0	0.00222965	0.00248139	1.74116	1	ns
ARL3	3	707	32	859	5	726	20	864	0.00688705	0.00424328	0.0231481	0.0372526	2.41915	0.0766988	ns
ARL4A	2	211	0	215	3	185	2	222	0.0162162	0.00947867	0.00900901	0	-1.49155	1	ns
ARL4C	7	549	4	530	3	509	3	601	0.00589391	0.0127505	0.00499168	0.00754717	-0.564898	1	ns
ARL4D	0	191	1	168	0	152	0	179	0	0	0	0.00595238	4.94307	1	ns
ARL5A	3	817	3	739	7	793	5	859	0.00882724	0.00367197	0.00582072	0.00405954	-0.333206	1	ns
ARL5B	2	2422	10	2657	2	2403	2	2974	0.000832293	0.000825764	0.000672495	0.00376364	1.31913	1	ns
ARL6	1	502	4	496	1	505	5	595	0.0019802	0.00199203	0.00840336	0.00806452	1.99818	0.74441	ns
ARL6IP1	3	1485	30	1657	0	1490	24	1908	0	0.0020202	0.0125786	0.018105	3.79808	0.00303575	up
ARL6IP5	0	1557	2	1712	0	1560	2	1903	0	0	0.00105097	0.00116822	3.59646	1	ns
ARL6IP6	0	843	0	841	0	754	3	955	0	0	0.00314136	0	4.06236	1	ns
ARL8A	1	370	3	347	2	360	5	343	0.00555556	0.0027027	0.0145773	0.00864553	1.46948	1	ns
ARL8B	0	1102	9	887	7	1068	9	1034	0.00655431	0	0.00870406	0.0101466	1.49596	1	ns
ARMC1	4	704	9	801	1	668	3	870	0.00149701	0.00568182	0.00344828	0.011236	1.01232	1	ns
ARMC10	2	533	12	482	3	498	11	539	0.0060241	0.00375235	0.0204082	0.0248963	2.18941	0.260839	ns
ARMC2	0	113	0	117	1	106	1	130	0.00943396	0	0.00769231	0	-0.287682	1	ns
ARMC4	1	156	0	167	1	175	0	163	0.00571429	0.00641026	0	0	-5.94539	1	ns
ARMC5	2	171	4	117	0	141	1	133	0	0.0116959	0.0075188	0.034188	1.81672	1	ns
ARMC6	3	491	18	450	0	429	19	479	0	0.00610998	0.039666	0.04	3.66187	0.00448004	up
ARMC7	1	141	0	117	1	120	1	114	0.00833333	0.0070922	0.00877193	0	-0.800415	1	ns
ARMC8	2	563	2	556	2	507	1	588	0.00394477	0.0035524	0.00170068	0.00359712	-0.485473	1	ns
ARMC9	1	360	4	365	3	335	3	399	0.00895522	0.00277778	0.0075188	0.0109589	0.64636	1	ns
ARMCX3	5	1824	7	1621	3	1695	12	1854	0.00176991	0.00274123	0.00647249	0.00431832	1.22215	1	ns
ARMCX5	4	365	4	358	2	333	6	403	0.00600601	0.0109589	0.0148883	0.0111732	0.613488	1	ns
ARMCX6	0	166	2	168	1	201	1	180	0.00497512	0	0.00555556	0.0119048	1.77085	1	ns
ARMH3	2	535	7	521	4	466	11	560	0.00858369	0.00373832	0.0196429	0.0134357	1.41013	1	ns
ARMH4	4	288	8	245	7	264	6	264	0.0265152	0.0138889	0.0227273	0.0326531	0.452951	1	ns
ARMT1	16	1074	68	963	16	1067	73	1049	0.0149953	0.0148976	0.0695901	0.0706127	2.22208	4.10037e-09	up
ARNT	1	1740	6	1661	4	1567	6	1853	0.00255265	0.000574713	0.00323799	0.00361228	1.0833	1	ns
ARNT2	9	630	18	656	9	588	18	713	0.0153061	0.0142857	0.0252454	0.027439	0.827927	0.785434	ns
ARNTL	1	166	2	210	1	193	1	231	0.00518135	0.0060241	0.004329	0.00952381	0.301136	1	ns
ARNTL2	12	562	34	696	9	609	31	760	0.0147783	0.0213523	0.0407895	0.0488506	1.30617	0.263209	ns
ARPC1A	17	304	121	320	19	296	119	365	0.0641892	0.0559211	0.326027	0.378125	2.54954	3.09766e-16	up
ARPC2	11	2031	96	2117	0	1911	95	2318	0	0.00541605	0.0409836	0.0453472	3.94559	2.12127e-14	up
ARPC3	0	1629	52	1589	5	1519	54	1746	0.00329164	0	0.0309278	0.032725	4.19277	7.2638e-09	up
ARPC4	0	120	5	86	2	104	3	83	0.0192308	0	0.0361446	0.0581395	2.28173	1	ns
ARPC5	0	2082	3	1867	0	1903	2	2073	0	0	0.000964785	0.00160686	3.79267	1	ns
ARPC5L	8	626	40	570	0	503	38	635	0	0.0127796	0.0598425	0.0701754	3.32662	8.33404e-05	up
ARPIN	63	1588	124	1693	72	1499	115	1812	0.048032	0.0396725	0.0634658	0.0732428	0.639203	0.261946	ns
ARPP19	0	2642	15	2264	6	2437	18	2708	0.00246204	0	0.00664697	0.00662544	2.3394	0.215514	ns
ARRB1	6	405	6	316	2	348	3	347	0.00574713	0.0148148	0.00864553	0.0189873	0.422849	1	ns
ARRB2	0	1075	45	1128	1	958	66	1238	0.00104384	0	0.0533118	0.0398936	6.23063	4.85797e-10	up
ARRDC1	1	300	7	296	1	223	8	303	0.0044843	0.00333333	0.0264026	0.0236486	2.64791	0.532355	ns
ARRDC2	0	135	0	111	3	107	0	125	0.0280374	0	0	0	-7.14146	1	ns
ARRDC3	0	227	0	196	2	201	0	192	0.00995025	0	0	0	-5.66537	1	ns
ARRDC4	1	1423	2	1353	2	1351	1	1540	0.00148038	0.000702741	0.000649351	0.0014782	-0.0340445	1	ns
ARSA	7	355	5	378	2	327	7	378	0.00611621	0.0197183	0.0185185	0.0132275	0.295211	1	ns
ARSB	6	247	1	175	1	218	9	217	0.00458716	0.0242915	0.0414747	0.00571429	0.70459	1	ns
ARSG	0	95	0	94	0	82	1	125	0	0	0.008	0	5.35755	1	ns
ARSK	2	344	10	342	5	356	5	397	0.0140449	0.00581395	0.0125945	0.0292398	1.06732	1	ns
ART5	0	96	8	107	0	84	5	104	0	0	0.0480769	0.0747664	9.26495	0.284549	ns
ARV1	1	826	0	809	0	760	5	899	0	0.00121065	0.00556174	0	2.03014	1	ns
ARVCF	3	317	5	265	1	287	1	277	0.00348432	0.00946372	0.00361011	0.0188679	0.786447	1	ns
ASAH1	0	874	1	952	1	812	0	1004	0.00123153	0	0	0.00105042	-0.195142	1	ns
ASAH2	0	63	0	79	1	73	0	89	0.0136986	0	0	0	-6.1188	1	ns
ASAH2B	3	308	1	331	2	319	8	411	0.00626959	0.00974026	0.0194647	0.00302115	0.484923	1	ns
ASAP1	4	1215	9	1169	4	1026	19	1238	0.00389864	0.00329218	0.0153473	0.00769889	1.65319	0.847288	ns
ASAP2	7	598	10	583	4	604	11	643	0.00662252	0.0117057	0.0171073	0.0171527	0.895198	1	ns
ASAP3	1	325	12	321	5	307	6	358	0.0162866	0.00307692	0.0167598	0.0373832	1.47392	1	ns
ASB1	3	621	13	563	4	524	9	638	0.00763359	0.00483092	0.0141066	0.0230906	1.56214	1	ns
ASB13	2	492	8	485	1	453	7	515	0.00220751	0.00406504	0.0135922	0.0164948	2.2263	0.628499	ns
ASB6	2	474	6	508	3	437	3	509	0.00686499	0.00421941	0.00589391	0.011811	0.666028	1	ns
ASB7	6	619	11	583	4	610	16	618	0.00655738	0.00969305	0.02589	0.0188679	1.45045	0.736872	ns
ASB8	0	369	1	437	1	364	1	448	0.00274725	0	0.00223214	0.00228833	0.67956	1	ns
ASCC1	2	398	1	414	3	386	1	467	0.00777202	0.00502513	0.00214133	0.00241546	-1.45014	1	ns
ASCC2	0	761	0	738	0	693	7	700	0	0	0.01	0	5.67243	1	ns
ASCC3	7	2603	23	2481	10	2438	23	2664	0.00410172	0.0026892	0.00863363	0.00927046	1.37276	0.242734	ns
ASF1A	1	552	2	577	0	531	0	684	0	0.00181159	0	0.0034662	0.865948	1	ns
ASF1B	1	849	12	1107	0	801	9	1187	0	0.00117786	0.00758214	0.0108401	3.75653	0.23992	ns
ASGR1	0	45	3	51	0	30	2	39	0	0	0.0512821	0.0588235	9.10729	1	ns
ASH1L	9	2341	14	2359	4	2413	12	2633	0.00165769	0.00384451	0.00455754	0.00593472	0.906976	1	ns
ASH2L	0	810	11	848	2	675	1	917	0.00296296	0	0.00109051	0.0129717	2.17285	1	ns
ASIC1	5	1046	24	1046	4	1009	17	1006	0.00396432	0.00478011	0.0168986	0.0229446	2.16249	0.0545949	ns
ASIC3	1	257	6	243	2	222	3	249	0.00900901	0.00389105	0.0120482	0.0246914	1.49559	1	ns
ASL	0	138	2	134	0	133	0	145	0	0	0	0.0149254	6.24083	1	ns
ASMTL	0	562	3	570	0	519	6	594	0	0	0.010101	0.00526316	6.28208	0.792596	ns
ASNSD1	0	631	3	664	0	612	1	685	0	0	0.00145985	0.00451807	4.94905	1	ns
ASPH	3	1951	27	2076	11	1784	26	2247	0.00616592	0.00153767	0.011571	0.0130058	1.64841	0.383845	ns
ASPHD2	0	136	14	152	2	128	10	135	0.015625	0	0.0740741	0.0921053	3.3942	0.171591	ns
ASPM	9	2378	20	2895	4	2304	20	3370	0.00173611	0.00378469	0.00593472	0.00690846	1.18901	0.994307	ns
ASPSCR1	3	289	3	309	0	273	4	294	0	0.0103806	0.0136054	0.00970874	1.15211	1	ns
ASRGL1	4	411	18	538	3	394	26	569	0.00761421	0.00973236	0.0456942	0.0334572	2.17707	0.0904824	ns
ASS1	0	1218	0	1092	0	1152	6	1173	0	0	0.00511509	0	4.73202	1	ns
ASTE1	1	193	1	173	0	162	2	175	0	0.00518135	0.0114286	0.00578035	1.69379	1	ns
ASTN2	1	98	6	115	1	100	9	142	0.01	0.0102041	0.0633803	0.0521739	2.50413	0.478959	ns
ASXL1	3	2114	7	2134	4	1948	7	2304	0.00205339	0.00141911	0.00303819	0.00328022	0.82776	1	ns
ASXL2	14	1296	12	1358	8	1212	9	1453	0.00660066	0.0108025	0.00619408	0.00883652	-0.208859	1	ns
ASXL3	0	234	0	264	1	298	1	289	0.0033557	0	0.00346021	0	0.04179	1	ns
ATAD1	1	1314	5	1304	1	1347	11	1478	0.00074239	0.000761035	0.00744249	0.00383436	2.75222	0.473641	ns
ATAD2	1	2240	1	2381	2	2180	2	2731	0.000917431	0.000446429	0.000732332	0.000419992	-0.20967	1	ns
ATAD2B	7	615	6	593	7	580	12	690	0.012069	0.0113821	0.0173913	0.010118	0.228467	1	ns
ATAD3A	4	592	9	570	3	586	7	611	0.00511945	0.00675676	0.0114566	0.0157895	1.18443	1	ns
ATAD3B	1	587	7	444	1	554	4	455	0.00180505	0.00170358	0.00879121	0.0157658	2.73888	0.633971	ns
ATAD5	6	1538	6	1828	4	1521	2	2013	0.00262985	0.00390117	0.000993542	0.00328228	-0.588674	1	ns
ATAT1	1	422	4	391	1	408	6	380	0.00245098	0.00236967	0.0157895	0.0102302	2.3847	0.70521	ns
ATE1	1	856	6	781	6	775	4	838	0.00774194	0.00116822	0.00477327	0.00768246	0.474242	1	ns
ATF1	2	533	0	431	2	519	2	503	0.00385356	0.00375235	0.00397614	0	-0.902396	1	ns
ATF2	0	1030	3	1023	1	971	3	1160	0.00102987	0	0.00258621	0.00293255	2.2172	1	ns
ATF3	5	1577	49	1276	4	1423	45	1360	0.00281096	0.00317058	0.0330882	0.0384013	3.53572	4.20691e-09	up
ATF4	85	6215	295	5080	70	6001	319	5323	0.0116647	0.0136766	0.0599286	0.0580709	2.21032	1.12272e-37	up
ATF5	1	85	4	64	0	100	8	77	0	0.0117647	0.103896	0.0625	3.7995	0.588249	ns
ATF6	4	1484	8	1583	8	1447	4	1677	0.00552868	0.00269542	0.00238521	0.0050537	-0.141156	1	ns
ATF6B	0	1093	2	993	0	978	2	1010	0	0	0.0019802	0.0020141	4.39036	1	ns
ATF7	4	717	14	738	3	742	13	749	0.00404313	0.0055788	0.0173565	0.0189702	1.89487	0.224222	ns
ATF7IP	10	2444	16	2249	6	2292	14	2546	0.0026178	0.00409165	0.00549882	0.00711427	0.890975	1	ns
ATF7IP2	0	172	0	167	0	177	1	195	0	0	0.00512821	0	4.73558	1	ns
ATG10	1	190	3	243	1	211	5	259	0.00473934	0.00526316	0.019305	0.0123457	1.6424	1	ns
ATG101	2	198	3	219	2	178	2	208	0.011236	0.010101	0.00961538	0.0136986	0.126706	1	ns
ATG12	17	1051	24	973	15	946	35	1089	0.0158562	0.0161751	0.0321396	0.024666	0.82264	0.702536	ns
ATG13	9	1383	46	1404	9	1282	48	1472	0.00702028	0.00650759	0.0326087	0.0327635	2.25598	2.2276e-05	up
ATG14	1	349	3	313	2	309	1	326	0.00647249	0.00286533	0.00306748	0.00958466	0.430278	1	ns
ATG16L1	1	421	1	399	1	361	3	411	0.00277008	0.0023753	0.00729927	0.00250627	0.904434	1	ns
ATG16L2	1	735	2	659	1	661	5	681	0.00151286	0.00136054	0.00734214	0.0030349	1.78303	1	ns
ATG2A	4	489	8	419	5	401	5	418	0.0124688	0.00817996	0.0119617	0.0190931	0.584114	1	ns
ATG2B	30	1811	23	1659	16	1689	29	1837	0.00947306	0.0165654	0.0157866	0.0138638	0.186064	1	ns
ATG3	2	780	2	879	0	764	0	1011	0	0.0025641	0	0.00227531	-0.1592	1	ns
ATG4A	3	519	13	602	3	444	14	633	0.00675676	0.00578035	0.0221169	0.0215947	1.78556	0.305157	ns
ATG4B	0	1193	19	1112	1	956	26	1171	0.00104603	0	0.0222032	0.0170863	4.98607	0.00121202	up
ATG4C	0	1102	0	1225	1	1040	2	1436	0.000961538	0	0.00139276	0	0.45549	1	ns
ATG4D	3	297	58	288	8	303	42	316	0.0264026	0.010101	0.132911	0.201389	3.18801	8.57758e-06	up
ATG5	0	658	2	670	0	600	2	683	0	0	0.00292826	0.00298507	4.93389	1	ns
ATG7	2	347	2	313	1	328	5	350	0.00304878	0.00576369	0.0142857	0.00638978	1.21182	1	ns
ATG9A	2	500	14	497	3	433	19	561	0.00692841	0.004	0.0338681	0.028169	2.48353	0.126974	ns
ATL1	0	76	0	74	0	77	2	91	0	0	0.021978	0	6.79299	1	ns
ATL2	1	1382	0	1445	1	1262	0	1612	0.000792393	0.000723589	0	0	-3.10096	1	ns
ATL3	7	596	11	564	4	593	15	693	0.00674536	0.011745	0.021645	0.0195035	1.14555	0.995541	ns
ATM	33	3153	32	2875	29	3081	35	3317	0.00941253	0.0104662	0.0105517	0.0111304	0.124084	1	ns
ATMIN	3	779	6	750	5	718	7	765	0.00696379	0.00385109	0.00915033	0.008	0.655509	1	ns
ATN1	0	1514	9	1493	8	1376	19	1490	0.00581395	0	0.0127517	0.00602813	1.65808	1	ns
ATOX1	0	303	12	367	0	221	0	354	0	0	0	0.0326975	7.36184	1	ns
ATP10D	1	293	5	314	0	238	3	340	0	0.00341297	0.00882353	0.0159236	2.78762	1	ns
ATP11A	8	1474	13	1367	9	1297	5	1450	0.00693909	0.00542741	0.00344828	0.00950988	0.0663741	1	ns
ATP11B	11	1456	20	1425	9	1443	18	1581	0.00623701	0.00755495	0.0113852	0.0140351	0.872689	1	ns
ATP11C	6	2231	6	2097	0	2040	6	2348	0	0.00268938	0.00255537	0.00286123	0.958938	1	ns
ATP13A1	3	940	11	855	0	883	6	861	0	0.00319149	0.00696864	0.0128655	2.56247	0.950958	ns
ATP13A2	2	778	34	737	8	748	40	802	0.0106952	0.00257069	0.0498753	0.046133	2.83685	0.000331644	up
ATP13A3	6	1858	3	1779	2	1767	3	2006	0.00113186	0.00322928	0.00149551	0.00168634	-0.43158	1	ns
ATP1A1	44	9677	215	8797	38	8679	244	9604	0.00437838	0.00454686	0.0254061	0.0244402	2.45533	2.97674e-29	up
ATP1B1	1	474	4	478	3	443	7	503	0.00677201	0.0021097	0.0139165	0.0083682	1.30791	1	ns
ATP1B2	1	509	12	469	2	466	7	538	0.00429185	0.00196464	0.0130112	0.0255864	2.58714	0.652815	ns
ATP1B3	4	1932	62	2017	0	1769	78	2144	0	0.00207039	0.0363806	0.0307387	4.89001	8.62623e-13	up
ATP23	0	115	2	101	1	119	2	135	0.00840336	0	0.0148148	0.019802	2.01681	1	ns
ATP2A2	8	5390	41	5730	14	4963	52	6005	0.00282087	0.00148423	0.00865945	0.00715532	1.82977	0.0126302	up
ATP2A3	0	173	0	157	1	154	3	181	0.00649351	0	0.0165746	0	1.32544	1	ns
ATP2B1	6	1608	9	1447	9	1434	8	1589	0.00627615	0.00373134	0.00503461	0.00621977	0.16627	1	ns
ATP2B3	0	74	0	99	0	68	2	106	0	0	0.0188679	0	6.575	1	ns
ATP2B4	3	2571	22	2520	5	2472	36	2691	0.00202265	0.00116686	0.0133779	0.00873016	2.71842	0.0114377	up
ATP2C1	1	1787	4	1740	2	1739	1	1894	0.00115009	0.000559597	0.000527983	0.00229885	0.664476	1	ns
ATP5F1A	0	4953	31	4733	5	4435	55	5096	0.0011274	0	0.0107928	0.00654976	3.72419	0.000198836	up
ATP5F1B	55	9399	173	9314	51	8372	240	10217	0.00609173	0.00585169	0.0234903	0.0185742	1.79927	8.44544e-13	up
ATP5F1D	10	577	69	511	2	493	66	521	0.0040568	0.017331	0.126679	0.135029	3.60078	4.55759e-12	up
ATP5F1E	8	804	84	804	7	631	102	852	0.0110935	0.00995025	0.119718	0.104478	3.40094	1.87987e-13	up
ATP5IF1	0	1761	32	1968	0	1683	22	1991	0	0	0.0110497	0.0162602	7.10381	2.99556e-05	up
ATP5MC2	44	2188	510	1970	34	2076	481	2006	0.0163776	0.0201097	0.239781	0.258883	3.76529	1.32133e-112	up
ATP5MC3	0	2157	15	2220	1	1913	14	2326	0.000522739	0	0.00601892	0.00675676	4.16619	0.0192684	up
ATP5MD	2	564	0	563	0	411	0	590	0	0.0035461	0	0	-4.22732	1	ns
ATP5ME	0	404	20	395	0	355	17	385	0	0	0.0441558	0.0506329	8.89161	0.000183962	up
ATP5MF	17	563	132	540	16	544	134	612	0.0294118	0.0301954	0.218954	0.244444	2.95449	2.69146e-22	up
ATP5MG	0	464	3	462	3	506	8	498	0.00592885	0	0.0160643	0.00649351	1.89267	1	ns
ATP5MPL	0	771	3	820	0	688	0	855	0	0	0	0.00365854	4.26998	1	ns
ATP5PB	0	2888	31	2707	0	2621	33	2869	0	0	0.0115023	0.0114518	6.85512	2.03048e-08	up
ATP5PD	5	1040	21	1055	0	958	18	1107	0	0.00480769	0.0162602	0.0199052	2.86035	0.0648274	ns
ATP5PF	0	980	65	1105	2	941	58	1204	0.0021254	0	0.0481728	0.0588235	5.52663	2.81526e-11	up
ATP6AP1	0	1976	39	2207	0	1827	40	2227	0	0	0.0179614	0.017671	7.48512	2.12967e-09	up
ATP6AP2	10	1461	33	1374	5	1293	20	1635	0.00386698	0.00684463	0.0122324	0.0240175	1.74005	0.524298	ns
ATP6V0A1	2	1671	36	1708	4	1531	25	1895	0.00261267	0.00119689	0.0131926	0.0210773	3.10382	0.00466518	up
ATP6V0A2	6	980	7	924	3	862	13	1061	0.00348028	0.00612245	0.0122526	0.00757576	1.03079	1	ns
ATP6V0B	0	705	1	731	0	636	0	797	0	0	0	0.00136799	2.97084	1	ns
ATP6V0D1	1	528	32	622	4	523	22	588	0.00764818	0.00189394	0.037415	0.0514469	3.1925	0.00837703	up
ATP6V0E1	9	530	38	521	7	431	39	522	0.0162413	0.0169811	0.0747126	0.0729367	2.14524	0.000259294	up
ATP6V0E2	0	935	74	1080	2	832	94	1069	0.00240385	0	0.0879326	0.0685185	5.91077	4.07864e-15	up
ATP6V1A	2	2455	14	2932	0	2195	4	3340	0	0.000814664	0.0011976	0.0047749	2.60485	1	ns
ATP6V1B2	1	1047	17	1276	3	991	14	1381	0.00302725	0.00095511	0.0101376	0.0133229	2.50009	0.224929	ns
ATP6V1C1	14	830	23	922	3	737	17	964	0.00407056	0.0168675	0.0176349	0.0249458	1.01712	1	ns
ATP6V1D	1	616	5	607	1	524	16	685	0.0019084	0.00162338	0.0233577	0.00823723	3.09086	0.739787	ns
ATP6V1E1	0	833	25	829	0	798	21	785	0	0	0.0267516	0.0301568	8.15756	5.489e-06	up
ATP6V1E2	0	109	2	130	1	104	0	134	0.00961538	0	0	0.0153846	0.667006	1	ns
ATP6V1F	0	1104	17	1181	0	1036	5	1225	0	0	0.00408163	0.0143946	6.54506	0.285398	ns
ATP6V1G1	0	962	7	979	0	932	0	1039	0	0	0	0.00715015	5.1997	1	ns
ATP6V1G2	0	69	2	60	0	62	3	68	0	0	0.0441176	0.0333333	8.60086	0.789105	ns
ATP6V1H	1	501	18	571	2	521	13	670	0.00383877	0.00199601	0.019403	0.0315236	3.0827	0.0964832	ns
ATP7A	5	723	14	612	9	641	5	737	0.0140406	0.00691563	0.00678426	0.0228758	0.497138	1	ns
ATP7B	4	634	9	649	2	611	8	697	0.00327332	0.00630915	0.0114778	0.0138675	1.38478	1	ns
ATP8A1	6	1373	10	1310	16	1270	9	1501	0.0125984	0.00436999	0.005996	0.00763359	-0.311999	1	ns
ATP8B2	10	2209	16	1862	3	2044	15	2133	0.00146771	0.00452694	0.00703235	0.00859291	1.35314	0.937748	ns
ATP9A	18	1210	40	1108	10	1138	31	1168	0.00878735	0.014876	0.0265411	0.0361011	1.39693	0.26437	ns
ATP9B	1	195	5	215	0	182	7	235	0	0.00512821	0.0297872	0.0232558	3.32087	0.728438	ns
ATPAF1	12	2038	80	1827	12	1888	90	1985	0.00635593	0.00588813	0.0453401	0.0437876	2.84365	5.8206e-13	up
ATPAF2	0	201	4	193	1	169	6	202	0.00591716	0	0.029703	0.0207254	3.04901	1	ns
ATPSCKMT	2	239	1	249	1	226	3	321	0.00442478	0.0083682	0.00934579	0.00401606	0.0618226	1	ns
ATR	10	1296	12	1306	7	1218	14	1385	0.00574713	0.00771605	0.0101083	0.00918836	0.512934	1	ns
ATRAID	3	906	24	999	1	893	21	1014	0.00111982	0.00331126	0.0207101	0.024024	3.27839	0.00518622	up
ATRIP	1	302	2	279	4	283	1	298	0.0141343	0.00331126	0.0033557	0.00716846	-0.718438	1	ns
ATRN	7	1381	21	1273	10	1243	14	1394	0.00804505	0.00506879	0.010043	0.0164965	1.00605	1	ns
ATRNL1	1	235	2	229	1	205	0	249	0.00487805	0.00425532	0	0.00873362	-0.0631522	1	ns
ATRX	1	2406	4	2117	7	2385	4	2374	0.00293501	0.000415628	0.00168492	0.00188947	0.0881637	1	ns
ATXN1	5	490	1	506	2	468	3	564	0.0042735	0.0102041	0.00531915	0.00197628	-0.969531	1	ns
ATXN10	1	1545	2	1587	1	1354	2	1749	0.000738552	0.000647249	0.00114351	0.00126024	0.715379	1	ns
ATXN1L	10	897	8	779	3	741	12	875	0.00404858	0.0111483	0.0137143	0.0102696	0.651409	1	ns
ATXN2	1	1278	0	1362	3	1286	1	1403	0.00233281	0.000782473	0.000712758	0	-1.86083	1	ns
ATXN2L	7	3768	20	3498	3	3485	21	3636	0.000860832	0.00185775	0.00577558	0.00571755	2.00232	0.0629452	ns
ATXN3	6	542	8	496	9	450	26	647	0.02	0.0110701	0.0401855	0.016129	0.853837	1	ns
ATXN7	5	826	3	950	3	838	9	951	0.00357995	0.00605327	0.00946372	0.00315789	0.382842	1	ns
ATXN7L1	1	184	0	174	0	174	0	160	0	0.00543478	0	0	-4.81629	1	ns
ATXN7L2	1	302	1	268	2	248	3	288	0.00806452	0.00331126	0.0104167	0.00373134	0.309742	1	ns
ATXN7L3	2	872	10	807	6	783	12	852	0.00766284	0.00229358	0.0140845	0.0123916	1.39316	1	ns
ATXN7L3B	0	2290	8	1974	2	2007	9	2118	0.000996512	0	0.00424929	0.00405268	2.82896	0.28439	ns
AUH	1	244	4	203	0	237	2	198	0	0.00409836	0.010101	0.0197044	2.80337	1	ns
AUNIP	7	348	2	327	3	311	3	347	0.0096463	0.0201149	0.00864553	0.00611621	-1.00182	1	ns
AUP1	0	1221	7	1196	0	1121	9	1194	0	0	0.00753769	0.00585284	6.08646	0.0878445	ns
AURKA	0	801	1	1132	2	734	5	1227	0.0027248	0	0.00407498	0.000883392	0.81858	1	ns
AURKAIP1	0	488	20	516	0	435	15	514	0	0	0.0291829	0.0387597	8.41241	0.00100128	up
AURKB	2	745	7	911	0	702	6	945	0	0.00268456	0.00634921	0.00768386	2.30282	1	ns
AUTS2	4	870	0	969	8	833	1	997	0.00960384	0.0045977	0.00100301	0	-3.5815	0.661243	ns
AVEN	1	106	1	92	0	87	2	94	0	0.00943396	0.0212766	0.0108696	1.74739	1	ns
AVL9	1	1155	10	1146	7	1042	7	1226	0.00671785	0.000865801	0.00570962	0.008726	0.910966	1	ns
AVPI1	0	85	0	78	0	75	1	108	0	0	0.00925926	0	5.56366	1	ns
AXIN1	0	510	15	490	10	484	14	520	0.0206612	0	0.0269231	0.0306122	1.46864	1	ns
AXIN2	1	127	1	147	0	135	2	178	0	0.00787402	0.011236	0.00680272	1.17564	1	ns
AZI2	2	1084	6	840	0	1150	0	933	0	0.00184502	0	0.00714286	1.84423	1	ns
AZIN1	0	2271	3	2657	0	2190	0	2993	0	0	0	0.00112909	2.73237	1	ns
AZIN2	3	198	2	180	0	169	2	185	0	0.0151515	0.0108108	0.0111111	0.527096	1	ns
B2M	0	1669	29	1703	0	1592	25	1811	0	0	0.0138045	0.0170288	7.27767	2.25548e-06	up
B3GALNT2	3	1200	13	1184	0	1115	18	1341	0	0.0025	0.0134228	0.0109797	3.18778	0.0690488	ns
B3GALT6	3	466	2	433	1	422	8	438	0.00236967	0.00643777	0.0182648	0.00461894	1.35769	1	ns
B3GAT2	0	127	2	147	1	120	0	151	0.00833333	0	0	0.0136054	0.694056	1	ns
B3GAT3	9	519	86	462	8	423	92	509	0.0189125	0.017341	0.180747	0.186147	3.33202	6.05109e-16	up
B3GLCT	4	455	10	448	4	454	15	521	0.00881057	0.00879121	0.0287908	0.0223214	1.52728	0.442991	ns
B3GNT10	0	166	1	134	1	148	0	157	0.00675676	0	0	0.00746269	0.139435	1	ns
B3GNT2	3	289	2	313	2	243	2	342	0.00823045	0.0103806	0.00584795	0.00638978	-0.596859	1	ns
B3GNT5	3	347	5	301	1	372	8	346	0.00268817	0.00864553	0.0231214	0.0166113	1.79171	1	ns
B3GNTL1	1	139	0	135	0	122	1	121	0	0.00719424	0.00826446	0	0.195016	1	ns
B4GALNT1	3	444	9	455	1	391	11	482	0.00255754	0.00675676	0.0228216	0.0197802	2.1695	0.524298	ns
B4GALNT3	5	537	2	405	1	443	5	462	0.00225734	0.00931099	0.0108225	0.00493827	0.439623	1	ns
B4GALNT4	0	510	8	489	3	449	10	529	0.00668151	0	0.0189036	0.0163599	2.36554	0.746872	ns
B4GALT1	5	980	8	948	1	884	8	996	0.00113122	0.00510204	0.00803213	0.00843882	1.37371	1	ns
B4GALT2	5	632	14	568	4	580	9	616	0.00689655	0.00791139	0.0146104	0.0246479	1.3946	0.878773	ns
B4GALT3	0	916	13	825	6	870	17	887	0.00689655	0	0.0191657	0.0157576	2.30724	0.420424	ns
B4GALT4	0	441	0	438	1	431	2	502	0.00232019	0	0.00398406	0	0.731375	1	ns
B4GALT5	2	1346	0	953	3	1179	1	1052	0.00254453	0.00148588	0.00095057	0	-1.87845	1	ns
B4GALT6	1	815	5	790	4	738	6	871	0.00542005	0.00122699	0.00688863	0.00632911	0.970588	1	ns
B4GALT7	3	247	9	233	2	217	9	251	0.00921659	0.0121457	0.0358566	0.0386266	1.79227	0.517464	ns
B4GAT1	0	1042	3	912	0	921	1	980	0	0	0.00102041	0.00328947	4.49502	1	ns
B9D1	1	499	10	478	1	458	17	504	0.00218341	0.00200401	0.0337302	0.0209205	3.64407	0.0667158	ns
BABAM1	5	181	40	187	1	166	40	206	0.0060241	0.0276243	0.194175	0.213904	3.59239	1.9357e-06	up
BABAM2	0	568	4	587	1	481	5	576	0.002079	0	0.00868056	0.00681431	2.78382	1	ns
BACE1	20	759	49	680	18	718	50	781	0.0250696	0.0263505	0.0640205	0.0720588	1.40056	0.00317368	up
BACE2	1	465	8	274	2	415	8	287	0.00481928	0.00215054	0.0278746	0.0291971	2.99781	0.101173	ns
BACH1	5	1021	13	1014	12	985	20	1066	0.0121827	0.00489716	0.0187617	0.0128205	0.879126	1	ns
BACH2	2	271	1	208	2	232	1	253	0.00862069	0.00738007	0.00395257	0.00480769	-0.854449	1	ns
BAD	0	197	15	217	0	165	12	191	0	0	0.0628272	0.0691244	9.36798	0.00472259	up
BAG1	2	197	6	238	0	216	6	256	0	0.0101523	0.0234375	0.0252101	2.23834	1	ns
BAG2	1	433	3	447	0	433	5	492	0	0.00230947	0.0101626	0.00671141	2.76635	1	ns
BAG3	0	429	1	467	2	419	3	496	0.00477327	0	0.00604839	0.00214133	0.754427	1	ns
BAG4	3	651	3	789	3	655	4	870	0.00458015	0.00460829	0.0045977	0.00380228	-0.126553	1	ns
BAG5	5	732	22	775	5	780	17	805	0.00641026	0.0068306	0.021118	0.0283871	1.88677	0.148439	ns
BAG6	5	3146	62	3281	3	2887	45	3456	0.00103914	0.00158932	0.0130208	0.0188967	3.50527	2.66551e-07	up
BAHCC1	12	1131	18	838	5	936	20	829	0.00534188	0.0106101	0.0241255	0.0214797	1.5038	0.273644	ns
BAHD1	5	398	7	447	1	381	10	439	0.00262467	0.0125628	0.022779	0.01566	1.3283	1	ns
BAIAP2	2	211	2	199	1	179	1	182	0.00558659	0.00947867	0.00549451	0.0100503	0.0446188	1	ns
BAIAP2L1	2	1186	2	1166	3	1172	7	1224	0.00255973	0.00168634	0.00571895	0.00171527	0.779951	1	ns
BAIAP3	2	192	1	148	0	157	2	150	0	0.0104167	0.0133333	0.00675676	0.934444	1	ns
BAK1	2	432	24	411	4	386	9	400	0.0103627	0.00462963	0.0225	0.0583942	2.41626	0.817079	ns
BAMBI	1	115	0	115	0	90	2	121	0	0.00869565	0.0165289	0	0.911173	1	ns
BANF1	41	1233	266	1252	36	1135	259	1334	0.0317181	0.0332522	0.194153	0.21246	2.64208	1.58163e-37	up
BANP	2	295	6	294	1	282	5	303	0.0035461	0.00677966	0.0165017	0.0204082	1.81788	1	ns
BAP1	5	1841	36	1521	0	1672	36	1566	0	0.00271592	0.0229885	0.0236686	4.00625	5.211e-07	up
BARD1	0	678	3	714	3	588	2	806	0.00510204	0	0.00248139	0.00420168	0.376504	1	ns
BARHL2	1	66	1	79	1	65	1	98	0.0153846	0.0151515	0.0102041	0.0126582	-0.414399	1	ns
BARX1	0	74	10	92	0	85	9	96	0	0	0.09375	0.108696	9.98474	0.0345208	up
BARX2	1	87	1	112	3	122	1	114	0.0245902	0.0114943	0.00877193	0.00892857	-1.01935	1	ns
BASP1	0	368	0	244	0	366	4	299	0	0	0.0133779	0	6.08512	1	ns
BATF3	1	106	6	112	1	91	3	94	0.010989	0.00943396	0.0319149	0.0535714	2.05481	1	ns
BAX	1	1359	14	1585	0	1242	4	1688	0	0.000735835	0.00236967	0.00883281	3.60695	1	ns
BAZ1A	3	1697	5	1290	1	1568	5	1357	0.000637755	0.00176783	0.0036846	0.00387597	1.57456	1	ns
BAZ1B	10	3544	40	3801	5	3572	38	4142	0.00139978	0.00282167	0.00917431	0.0105235	2.17002	0.00340561	up
BAZ2A	7	3658	41	3515	10	3302	59	3714	0.00302847	0.00191361	0.0158858	0.0116643	2.43207	0.000320496	up
BAZ2B	4	706	11	576	2	656	7	699	0.00304878	0.00566572	0.0100143	0.0190972	1.71724	1	ns
BBC3	1	183	1	169	0	159	1	156	0	0.00546448	0.00641026	0.00591716	1.14507	1	ns
BBIP1	3	449	7	421	1	443	1	477	0.00225734	0.00668151	0.00209644	0.0166271	1.0501	1	ns
BBS10	1	874	0	832	0	798	3	917	0	0.00114416	0.00327154	0	1.36886	1	ns
BBS12	1	152	1	153	1	131	0	168	0.00763359	0.00657895	0	0.00653595	-1.09737	1	ns
BBS2	1	1599	0	1455	0	1443	0	1646	0	0.000625391	0	0	-2.04508	1	ns
BBS4	2	890	21	840	3	857	14	1019	0.00350058	0.00224719	0.013739	0.025	2.71079	0.132017	ns
BBS5	1	78	0	59	0	70	0	67	0	0.0128205	0	0	-6.02464	1	ns
BBS7	0	1325	1	1125	2	1189	2	1271	0.00168209	0	0.00157356	0.000888889	0.500424	1	ns
BBS9	4	372	10	360	2	344	9	420	0.00581395	0.0107527	0.0214286	0.0277778	1.5591	0.838729	ns
BBX	4	3130	10	3020	5	2949	4	3336	0.00169549	0.00127796	0.00119904	0.00331126	0.569769	1	ns
BCAM	0	573	22	552	6	574	30	545	0.010453	0	0.0550459	0.0398551	3.15821	0.0131836	up
BCAP31	10	1718	85	1843	0	1525	93	1954	0	0.00582072	0.0475947	0.0461205	3.96335	8.77606e-14	up
BCAR1	3	399	8	374	0	365	12	397	0	0.0075188	0.0302267	0.0213904	2.74698	0.492093	ns
BCAR3	3	180	3	151	1	143	3	158	0.00699301	0.0166667	0.0189873	0.0198675	0.710929	1	ns
BCAS2	16	992	46	921	11	922	59	978	0.0119306	0.016129	0.0603272	0.0499457	1.96688	0.00030445	up
BCAS3	1	612	8	713	4	546	9	806	0.00732601	0.00163399	0.0111663	0.0112202	1.30204	1	ns
BCAS4	3	215	12	212	5	217	6	207	0.0230415	0.0139535	0.0289855	0.0566038	1.20569	1	ns
BCAT1	10	2778	22	2703	12	2643	34	2981	0.0045403	0.00359971	0.0114056	0.0081391	1.24334	0.468437	ns
BCAT2	0	731	0	720	0	642	1	762	0	0	0.00131234	0	2.91871	1	ns
BCCIP	2	1443	0	1440	0	1371	4	1613	0	0.001386	0.00247985	0	0.756759	1	ns
BCDIN3D	0	250	3	215	1	222	1	223	0.0045045	0	0.0044843	0.0139535	1.98612	1	ns
BCHE	0	131	0	31	1	125	0	25	0.008	0	0	0	-5.35755	1	ns
BCKDHB	3	493	4	538	1	444	1	546	0.00225225	0.00608519	0.0018315	0.00743494	0.149019	1	ns
BCKDK	2	875	28	843	0	822	25	838	0	0.00228571	0.0298329	0.0332147	4.66928	2.4163e-05	up
BCL10	1	281	1	266	1	261	1	295	0.00383142	0.00355872	0.00338983	0.0037594	-0.0465329	1	ns
BCL11A	3	255	0	261	0	250	3	313	0	0.0117647	0.00958466	0	-0.290191	1	ns
BCL2	0	221	2	279	0	219	0	271	0	0	0	0.00716846	5.20329	1	ns
BCL2L1	0	398	8	371	1	381	6	362	0.00262467	0	0.0165746	0.0215633	3.76262	0.27476	ns
BCL2L11	1	459	7	477	2	414	5	496	0.00483092	0.00217865	0.0100806	0.0146751	1.79138	1	ns
BCL2L12	5	441	37	417	8	381	38	507	0.0209974	0.0113379	0.0749507	0.088729	2.33256	0.00295144	up
BCL2L13	0	1297	17	1193	6	1228	19	1308	0.00488599	0	0.014526	0.0142498	2.51025	0.109523	ns
BCL2L2	7	576	24	567	6	521	32	621	0.0115163	0.0121528	0.0515298	0.042328	1.9784	0.0174316	up
BCL6	1	154	0	170	1	115	0	141	0.00869565	0.00649351	0	0	-6.26577	1	ns
BCL6B	1	126	0	64	0	104	0	58	0	0.00793651	0	0	-5.34634	1	ns
BCL7A	10	943	35	878	6	854	46	889	0.00702576	0.0106045	0.0517435	0.0398633	2.36428	0.000601761	up
BCL7B	1	427	7	425	0	440	9	471	0	0.00234192	0.0191083	0.0164706	3.81512	0.1828	ns
BCL7C	1	367	11	267	0	287	15	299	0	0.0027248	0.0501672	0.0411985	4.9684	0.00419433	up
BCL9	4	919	7	904	3	839	4	955	0.00357569	0.00435256	0.00418848	0.00774336	0.577784	1	ns
BCL9L	1	387	8	379	2	359	10	404	0.00557103	0.00258398	0.0247525	0.0211082	2.46282	0.427967	ns
BCLAF1	18	5409	31	4898	17	5203	44	5421	0.00326735	0.00332779	0.00811658	0.00632911	1.1079	0.155499	ns
BCLAF3	4	348	3	286	2	332	3	336	0.0060241	0.0114943	0.00892857	0.0104895	0.14694	1	ns
BCOR	1	3790	7	3652	2	3483	10	3769	0.000574218	0.000263852	0.00265322	0.00191676	2.20008	0.632666	ns
BCORL1	4	1291	5	1481	5	1220	5	1533	0.00409836	0.00309837	0.00326158	0.0033761	-0.113382	1	ns
BCR	13	1201	43	1078	12	1063	35	1181	0.0112888	0.0108243	0.0296359	0.0398887	1.64378	0.01958	up
BCS1L	0	642	15	552	0	547	17	521	0	0	0.0326296	0.0271739	8.2289	0.00058924	up
BDH2	2	385	1	298	1	325	6	361	0.00307692	0.00519481	0.0166205	0.0033557	1.25193	1	ns
BDP1	3	2025	19	1785	9	2106	11	2143	0.0042735	0.00148148	0.00513299	0.0106443	1.42385	1	ns
BECN1	4	875	36	780	8	818	32	915	0.00977995	0.00457143	0.0349727	0.0461538	2.48257	0.00484836	up
BEND3	2	216	6	151	8	215	0	204	0.0372093	0.00925926	0	0.0397351	-0.224794	1	ns
BEND4	10	894	22	963	8	847	21	1101	0.0094451	0.0111857	0.0190736	0.0228453	1.01575	0.692116	ns
BEND7	6	509	13	572	5	465	4	610	0.0107527	0.0117878	0.00655738	0.0227273	0.3747	1	ns
BET1	0	606	4	563	1	530	3	624	0.00188679	0	0.00480769	0.0071048	2.53714	1	ns
BET1L	1	470	5	448	3	456	10	437	0.00657895	0.00212766	0.0228833	0.0111607	1.9429	1	ns
BEX2	4	495	35	452	4	468	54	499	0.00854701	0.00808081	0.108216	0.0774336	3.46522	1.25491e-06	up
BEX4	15	1234	22	986	9	1207	27	1078	0.0074565	0.0121556	0.0250464	0.0223124	1.26333	0.290071	ns
BFAR	2	740	16	603	3	729	14	668	0.00411523	0.0027027	0.0209581	0.026534	2.76463	0.0358192	up
BFSP1	0	70	0	56	0	48	1	56	0	0	0.0178571	0	6.49643	1	ns
BHLHE40	0	376	2	217	0	359	3	230	0	0	0.0130435	0.00921659	6.81122	0.518022	ns
BHLHE41	2	126	2	122	1	125	0	120	0.008	0.015873	0	0.0163934	-0.536804	1	ns
BICC1	0	208	3	181	2	204	1	198	0.00980392	0	0.00505051	0.0165746	1.12542	1	ns
BICD1	2	502	3	499	1	443	2	539	0.00225734	0.00398406	0.00371058	0.00601202	0.623344	1	ns
BICD2	1	1056	6	1026	1	984	6	1180	0.00101626	0.00094697	0.00508475	0.00584795	2.36354	0.498388	ns
BICRA	0	281	3	258	0	240	1	277	0	0	0.00361011	0.0116279	6.27034	1	ns
BICRAL	1	394	0	351	2	366	2	369	0.00546448	0.00253807	0.00542005	0	-0.545489	1	ns
BID	1	314	4	305	1	271	8	326	0.00369004	0.00318471	0.0245399	0.0131148	2.41972	1	ns
BIN1	1	501	8	452	0	476	15	503	0	0.00199601	0.0298211	0.0176991	4.44164	0.0883604	ns
BIN3	5	171	6	240	2	161	7	232	0.0124224	0.0292398	0.0301724	0.025	0.403522	1	ns
BIRC2	1	979	7	960	3	902	6	1143	0.00332594	0.00102145	0.00524934	0.00729167	1.48637	1	ns
BIRC5	4	1572	91	1653	3	1375	79	1812	0.00218182	0.00254453	0.0435982	0.0550514	4.32665	1.28426e-14	up
BIRC6	9	3250	12	3132	4	3014	16	3436	0.00132714	0.00276923	0.00465658	0.00383142	1.0159	1	ns
BIVM	2	467	8	396	5	399	4	428	0.0125313	0.00428266	0.00934579	0.020202	0.806063	1	ns
BLCAP	8	577	9	550	5	486	4	543	0.0102881	0.0138648	0.00736648	0.0163636	-0.0252651	1	ns
BLM	0	1474	4	1599	0	1484	1	1703	0	0	0.000587199	0.00250156	4.03947	1	ns
BLMH	0	1488	13	1366	2	1381	19	1540	0.00144823	0	0.0123377	0.00951684	3.74209	0.0262353	up
BLOC1S1	1	78	2	65	0	50	6	60	0	0.0128205	0.1	0.0307692	3.33037	1	ns
BLOC1S3	1	159	1	131	0	127	1	148	0	0.00628931	0.00675676	0.00763359	1.16888	1	ns
BLOC1S5	13	477	18	517	22	441	21	613	0.0498866	0.0272537	0.0342577	0.0348162	-0.158906	1	ns
BLOC1S6	2	922	2	873	1	904	4	1012	0.00110619	0.0021692	0.00395257	0.00229095	0.890673	1	ns
BLVRA	0	418	29	372	4	366	26	463	0.010929	0	0.0561555	0.077957	3.5932	0.00433843	up
BLVRB	5	339	28	324	6	327	37	368	0.0183486	0.0147493	0.100543	0.0864198	2.49079	0.000762247	up
BLZF1	1	514	4	465	0	490	1	499	0	0.00194553	0.00200401	0.00860215	2.33245	1	ns
BMF	3	269	3	302	0	280	4	329	0	0.0111524	0.0121581	0.00993377	0.973516	1	ns
BMI1	13	880	18	815	5	850	19	967	0.00588235	0.0147727	0.0196484	0.0220859	1.00773	1	ns
BMP1	1	321	4	342	2	295	11	351	0.00677966	0.00311526	0.031339	0.0116959	2.09857	1	ns
BMP2	0	98	0	17	1	116	0	18	0.00862069	0	0	0	-5.46282	1	ns
BMP2K	7	701	9	713	5	627	8	823	0.00797448	0.00998573	0.00972053	0.0126227	0.311914	1	ns
BMP4	0	122	4	109	1	128	0	109	0.0078125	0	0	0.0366972	2.20319	1	ns
BMP6	3	272	1	282	3	282	3	278	0.0106383	0.0110294	0.0107914	0.0035461	-0.589026	1	ns
BMP7	3	731	14	736	8	674	18	750	0.0118694	0.00410397	0.024	0.0190217	1.41813	0.877721	ns
BMP8B	2	294	5	293	3	302	6	329	0.00993377	0.00680272	0.0182371	0.0170648	1.06776	1	ns
BMPR1A	4	892	2	894	0	837	2	983	0	0.0044843	0.00203459	0.00223714	-0.0670037	1	ns
BMPR1B	0	94	1	92	0	89	2	111	0	0	0.018018	0.0108696	7.18426	1	ns
BMPR2	11	1779	11	1688	7	1633	12	1937	0.00428659	0.00618325	0.00619515	0.00651659	0.275145	1	ns
BMS1	6	2034	20	1717	9	1965	16	1913	0.00458015	0.00294985	0.00836383	0.0116482	1.38667	0.580502	ns
BMT2	0	279	2	302	2	270	3	366	0.00740741	0	0.00819672	0.00662252	0.981335	1	ns
BNIP1	10	236	33	274	9	248	39	270	0.0362903	0.0423729	0.144444	0.120438	1.74902	0.0151729	up
BNIP2	2	797	4	690	3	709	1	782	0.00423131	0.00250941	0.00127877	0.0057971	0.0680348	1	ns
BNIP3	1	812	1	587	0	790	2	670	0	0.00123153	0.00298507	0.00170358	1.77188	1	ns
BNIP3L	5	1172	21	1211	3	1076	15	1485	0.0027881	0.00426621	0.010101	0.017341	1.92995	0.440799	ns
BOC	2	305	5	262	1	275	6	300	0.00363636	0.00655738	0.02	0.019084	1.91823	0.802674	ns
BOD1	11	1233	93	1319	13	1143	86	1459	0.0113736	0.00892133	0.0589445	0.070508	2.66131	8.23086e-10	up
BOD1L1	11	1317	7	1081	15	1346	12	1194	0.0111441	0.00835232	0.0100503	0.00647549	-0.235866	1	ns
BOLA3	1	242	24	260	0	206	23	275	0	0.00413223	0.0836364	0.0923077	5.3455	8.62018e-05	up
BOP1	0	883	7	953	1	764	22	999	0.0013089	0	0.022022	0.00734523	4.29243	0.341334	ns
BORA	0	649	0	762	1	639	2	930	0.00156495	0	0.00215054	0	0.413367	1	ns
BORCS5	1	243	1	254	1	236	5	292	0.00423729	0.00411523	0.0171233	0.00393701	1.31374	1	ns
BORCS6	1	99	0	76	0	65	0	98	0	0.010101	0	0	-5.68664	1	ns
BORCS7	1	254	0	236	4	229	2	265	0.0174672	0.00393701	0.00754717	0	-1.47957	1	ns
BORCS8	0	116	2	135	1	112	4	132	0.00892857	0	0.030303	0.0148148	2.31162	1	ns
BPGM	0	504	0	475	0	487	2	576	0	0	0.00347222	0	4.19858	1	ns
BPHL	0	573	1	599	0	500	2	608	0	0	0.00328947	0.00166945	4.689	1	ns
BPNT1	38	1160	62	1155	28	1113	72	1286	0.0251572	0.0327586	0.0559876	0.0536797	0.918757	0.079464	ns
BPNT2	9	1678	13	1665	4	1528	34	1991	0.0026178	0.00536353	0.0170768	0.00780781	1.6164	1	ns
BPTF	6	3371	3	2885	5	3231	6	3091	0.00154751	0.00177989	0.00194112	0.00103986	-0.149132	1	ns
BRAF	6	1182	15	1275	8	1176	14	1452	0.00680272	0.00507614	0.00964187	0.0117647	0.838986	1	ns
BRAP	2	450	5	404	3	397	8	438	0.00755668	0.00444444	0.0182648	0.0123762	1.33784	1	ns
BRAT1	7	635	23	577	4	521	32	597	0.00767754	0.0110236	0.0536013	0.0398614	2.309	0.0105357	up
BRCA1	4	2401	7	2548	1	2335	7	2776	0.000428266	0.00166597	0.00252161	0.00274725	1.25323	1	ns
BRCA2	19	936	19	962	16	894	17	1168	0.0178971	0.0202991	0.0145548	0.0197505	-0.154146	1	ns
BRCC3	2	580	0	571	4	569	8	601	0.00702988	0.00344828	0.0133111	0	0.339488	1	ns
BRD1	3	848	3	812	2	767	3	871	0.00260756	0.00353774	0.00344432	0.00369458	0.209876	1	ns
BRD2	1	6858	34	6112	4	6703	16	6534	0.000596748	0.000145815	0.00244873	0.00556283	3.123	0.0410718	up
BRD3	11	1356	23	1417	4	1292	20	1599	0.00309598	0.00811209	0.0125078	0.0162315	1.34297	0.849557	ns
BRD3OS	3	535	3	493	8	534	8	554	0.0149813	0.00560748	0.0144404	0.00608519	-0.00438734	1	ns
BRD4	12	1599	28	1649	4	1622	21	1778	0.00246609	0.00750469	0.011811	0.01698	1.51118	0.736872	ns
BRD7	1	1919	17	1688	4	1882	11	1856	0.0021254	0.000521105	0.00592672	0.0100711	2.50854	0.311304	ns
BRD8	1	1544	0	1613	1	1447	3	1721	0.000691085	0.000647668	0.00174317	0	0.336652	1	ns
BRD9	0	558	1	544	3	590	5	568	0.00508475	0	0.00880282	0.00183824	1.0366	1	ns
BRF1	1	503	3	578	0	459	8	544	0	0.00198807	0.0147059	0.00519031	3.19919	1	ns
BRF2	0	161	0	142	1	153	1	171	0.00653595	0	0.00584795	0	-0.155434	1	ns
BRI3	0	301	9	266	3	304	12	277	0.00986842	0	0.0433213	0.0338346	2.94167	0.315651	ns
BRI3BP	16	1441	46	1527	18	1251	57	1670	0.0143885	0.0111034	0.0341317	0.0301244	1.32701	0.0444642	up
BRINP3	1	167	0	117	0	160	1	100	0	0.00598802	0.01	0	0.721018	1	ns
BRIP1	2	1156	1	1204	12	1092	2	1323	0.010989	0.0017301	0.00151172	0.000830565	-2.34531	1	ns
BRIX1	1	861	0	825	0	899	1	886	0	0.00116144	0.00112867	0	-0.0351528	1	ns
BRK1	5	1619	67	1249	1	1433	78	1376	0.000697837	0.00308833	0.056686	0.0536429	4.79328	1.05744e-17	up
BRME1	1	112	2	132	0	113	1	142	0	0.00892857	0.00704225	0.0151515	1.29464	1	ns
BRMS1	1	215	7	231	0	209	7	248	0	0.00465116	0.0282258	0.030303	3.59767	0.308137	ns
BRMS1L	1	609	0	628	0	603	0	667	0	0.00164204	0	0	-3.20323	1	ns
BROX	0	1076	2	1038	0	1087	3	1120	0	0	0.00267857	0.00192678	4.58657	0.792596	ns
BRPF1	5	696	6	536	3	594	2	557	0.00505051	0.00718391	0.00359066	0.011194	0.269151	1	ns
BRPF3	4	803	8	878	6	827	5	854	0.00725514	0.00498132	0.0058548	0.00911162	0.286305	1	ns
BRSK1	0	550	5	473	1	527	4	457	0.00189753	0	0.00875274	0.0105708	3.21845	0.656591	ns
BRSK2	2	509	4	655	2	484	13	695	0.00413223	0.00392927	0.018705	0.00610687	1.59814	1	ns
BRWD1	18	2465	20	2307	17	2277	21	2583	0.00746596	0.00730223	0.00813008	0.00866927	0.183579	1	ns
BRWD3	1	2534	17	2554	4	2440	20	2805	0.00163934	0.000394633	0.00713012	0.00665623	2.64633	0.0456422	up
BSDC1	1	2624	0	2447	0	2474	1	2573	0	0.000381098	0.000388651	0	0.0186331	1	ns
BSG	0	5697	135	6332	0	5221	128	6583	0	0	0.019444	0.0213203	7.67822	1.91787e-31	up
BSPRY	0	68	3	136	0	76	3	140	0	0	0.0214286	0.0220588	7.77107	1	ns
BST2	1	272	19	281	0	275	8	297	0	0.00367647	0.026936	0.0676157	4.61134	0.187471	ns
BTAF1	3	3350	5	3531	3	3171	0	3696	0.000946074	0.000895522	0	0.00141603	-0.337244	1	ns
BTBD1	14	2117	59	1969	13	2076	52	2263	0.00626204	0.00661313	0.0229783	0.0299644	2.02304	0.000105881	up
BTBD10	1	466	2	538	1	417	1	531	0.00239808	0.00214592	0.00188324	0.00371747	0.290125	1	ns
BTBD11	2	224	1	170	2	214	1	202	0.00934579	0.00892857	0.0049505	0.00588235	-0.74372	1	ns
BTBD2	24	1843	151	1813	30	1692	164	1877	0.0177305	0.0130222	0.0873735	0.0832874	2.46468	4.06733e-18	up
BTBD3	2	1433	2	1470	0	1390	1	1557	0	0.00139567	0.000642261	0.00136054	0.465176	1	ns
BTBD6	1	581	5	569	2	472	2	606	0.00423729	0.00172117	0.00330033	0.00878735	0.996571	1	ns
BTBD7	5	893	9	848	6	737	10	943	0.00814111	0.0055991	0.0106045	0.0106132	0.619548	1	ns
BTBD8	2	351	1	384	5	322	1	384	0.015528	0.00569801	0.00260417	0.00260417	-1.9861	1	ns
BTBD9	1	374	2	389	1	338	1	410	0.00295858	0.0026738	0.00243902	0.00514139	0.415763	1	ns
BTD	6	642	0	441	4	568	10	512	0.00704225	0.00934579	0.0195312	0	0.250338	0.696388	ns
BTF3	1	4879	0	3785	0	4561	16	4161	0	0.00020496	0.00384523	0	3.32037	1	ns
BTF3L4	2	1292	2	1213	0	1263	4	1320	0	0.00154799	0.0030303	0.0016488	1.48092	1	ns
BTG1	3	583	11	584	3	508	9	567	0.00590551	0.0051458	0.015873	0.0188356	1.63349	0.545806	ns
BTG2	2	842	10	899	0	821	7	1000	0	0.0023753	0.007	0.0111235	2.83088	0.666763	ns
BTG3	0	933	1	1053	0	973	0	1189	0	0	0	0.000949668	2.52314	1	ns
BTN2A1	0	627	1	701	0	648	0	741	0	0	0	0.00142653	3.02373	1	ns
BTN2A2	4	1212	6	1115	1	1102	12	1273	0.000907441	0.00330033	0.00942655	0.00538117	1.76758	1	ns
BTN3A1	1	421	5	406	2	420	7	426	0.0047619	0.0023753	0.0164319	0.0123153	1.98012	0.848831	ns
BTN3A2	2	669	9	732	3	635	5	794	0.00472441	0.00298954	0.00629723	0.0122951	1.24767	1	ns
BTN3A3	5	261	2	273	0	260	1	325	0	0.0191571	0.00307692	0.00732601	-0.868399	1	ns
BTNL9	5	384	2	485	2	368	5	490	0.00543478	0.0130208	0.0102041	0.00412371	-0.360794	1	ns
BTRC	3	1119	9	1130	9	971	20	1180	0.0092688	0.00268097	0.0169492	0.0079646	1.04755	1	ns
BUB1	1	1699	1	2010	2	1726	0	2301	0.00115875	0.000588582	0	0.000497512	-1.48121	1	ns
BUB1B	2	1119	1	1284	3	1033	1	1448	0.00290416	0.00178731	0.000690608	0.000778816	-1.55092	1	ns
BUB3	0	3121	1	3258	0	3032	0	3758	0	0	0	0.000306937	1.34181	1	ns
BUD13	1	265	2	268	1	279	4	308	0.00358423	0.00377358	0.012987	0.00746269	1.45008	1	ns
BUD23	0	715	4	814	0	646	3	897	0	0	0.00334448	0.004914	5.40233	0.82798	ns
BUD31	1	728	31	803	0	690	43	850	0	0.00137363	0.0505882	0.0386052	5.828	8.28871e-07	up
BVES	10	474	15	410	4	448	13	497	0.00892857	0.021097	0.0261569	0.0365854	1.05826	1	ns
BX255925.3	1	221	4	227	1	215	3	227	0.00465116	0.00452489	0.0132159	0.0176211	1.72694	1	ns
BYSL	0	482	3	383	1	439	1	394	0.0022779	0	0.00253807	0.0078329	2.09292	1	ns
BZW1	0	2466	11	2400	0	2234	24	2705	0	0	0.00887246	0.00458333	6.09337	0.00820548	up
BZW2	0	854	4	869	2	793	10	846	0.00252207	0	0.0118203	0.00460299	2.61043	1	ns
C10orf88	3	358	4	328	2	345	2	361	0.0057971	0.00837989	0.00554017	0.0121951	0.319039	1	ns
C11orf24	0	405	3	443	1	374	2	469	0.0026738	0	0.00426439	0.00677201	1.96715	1	ns
C11orf49	4	363	8	348	3	307	10	310	0.00977199	0.0110193	0.0322581	0.0229885	1.40131	0.795671	ns
C11orf54	1	366	2	398	4	379	1	454	0.0105541	0.00273224	0.00220264	0.00502513	-0.860497	1	ns
C11orf58	8	2863	128	2772	17	2620	138	2962	0.00648855	0.00279427	0.0465901	0.046176	3.29332	9.90879e-20	up
C11orf68	1	187	4	195	2	176	4	186	0.0113636	0.00534759	0.0215054	0.0205128	1.31988	1	ns
C11orf71	1	225	1	185	1	231	1	224	0.004329	0.00444444	0.00446429	0.00540541	0.166285	1	ns
C11orf80	1	140	4	193	4	188	2	217	0.0212766	0.00714286	0.00921659	0.0207254	0.074778	1	ns
C11orf95	8	675	15	692	7	681	13	711	0.010279	0.0118519	0.0182841	0.0216763	0.846736	1	ns
C12orf29	0	631	2	505	1	556	3	579	0.00179856	0	0.00518135	0.0039604	2.22473	1	ns
C12orf4	3	621	4	633	4	587	5	696	0.00681431	0.00483092	0.00718391	0.00631912	0.210188	1	ns
C12orf43	4	362	3	310	2	318	8	378	0.00628931	0.0110497	0.021164	0.00967742	0.823626	1	ns
C12orf45	7	366	1	357	3	399	2	391	0.0075188	0.0191257	0.00511509	0.00280112	-1.72575	1	ns
C12orf57	0	620	25	600	0	550	30	556	0	0	0.0539568	0.0416667	8.90424	1.27634e-06	up
C12orf60	1	68	0	67	0	62	0	78	0	0.0147059	0	0	-6.21974	1	ns
C12orf65	0	298	0	343	2	315	0	395	0.00634921	0	0	0	-5.03325	1	ns
C12orf66	3	232	11	240	0	221	3	238	0	0.012931	0.012605	0.0458333	2.15886	1	ns
C12orf73	0	306	11	291	0	321	4	372	0	0	0.0107527	0.0378007	7.92936	0.4873	ns
C12orf75	0	511	1	475	0	500	0	632	0	0	0	0.00210526	3.52686	1	ns
C12orf76	0	227	1	205	0	174	3	205	0	0	0.0146341	0.00487805	6.62294	1	ns
C14orf119	0	694	23	619	0	621	15	668	0	0	0.0224551	0.0371567	8.22429	0.000674036	up
C14orf132	13	861	20	746	10	743	27	825	0.013459	0.0150987	0.0327273	0.0268097	1.05468	0.442659	ns
C14orf93	0	212	4	168	1	198	2	190	0.00505051	0	0.0105263	0.0238095	2.71757	1	ns
C15orf39	2	676	4	633	2	575	5	661	0.00347826	0.00295858	0.0075643	0.00631912	1.08543	1	ns
C15orf40	41	940	41	1009	38	849	42	1086	0.0447585	0.043617	0.038674	0.0406343	-0.155803	1	ns
C16orf70	3	323	2	286	0	312	1	286	0	0.00928793	0.0034965	0.00699301	0.172031	1	ns
C16orf72	6	1083	12	1009	4	1041	8	1082	0.00384246	0.00554017	0.00739372	0.011893	1.024	1	ns
C16orf74	0	62	2	65	0	54	1	63	0	0	0.015873	0.0307692	7.87167	1	ns
C16orf87	6	648	18	613	6	556	9	635	0.0107914	0.00925926	0.0141732	0.0293638	1.11089	1	ns
C16orf91	2	103	1	74	0	101	3	114	0	0.0194175	0.0263158	0.0135135	1.02892	1	ns
C17orf100	1	70	1	77	0	71	0	83	0	0.0142857	0	0.012987	-0.135513	1	ns
C17orf58	0	346	1	330	2	297	0	400	0.00673401	0	0	0.0030303	-1.10202	1	ns
C17orf67	0	55	0	66	0	64	1	66	0	0	0.0151515	0	6.26224	1	ns
C17orf75	9	677	9	622	1	627	12	703	0.0015949	0.0132939	0.0170697	0.0144695	1.07278	1	ns
C17orf80	1	797	1	677	0	659	3	752	0	0.00125471	0.00398936	0.0014771	1.96172	1	ns
C18orf21	0	354	2	360	0	390	1	342	0	0	0.00292398	0.00555556	5.43955	1	ns
C18orf25	5	627	7	634	9	538	7	657	0.0167286	0.00797448	0.0106545	0.011041	-0.185691	1	ns
C18orf54	1	704	10	711	7	701	5	776	0.00998573	0.00142045	0.0064433	0.0140647	0.835294	1	ns
C19orf12	1	386	3	408	3	328	3	385	0.00914634	0.00259067	0.00779221	0.00735294	0.362341	1	ns
C19orf25	6	244	26	313	2	243	24	309	0.00823045	0.0245902	0.0776699	0.0830671	2.28506	0.0451869	up
C19orf44	4	356	3	317	6	359	2	369	0.0167131	0.011236	0.00542005	0.00946372	-0.900088	1	ns
C19orf47	2	213	8	252	2	186	5	242	0.0107527	0.00938967	0.0206612	0.031746	1.37077	1	ns
C19orf53	0	740	6	703	0	689	4	783	0	0	0.00510856	0.00853485	6.11306	0.479363	ns
C19orf54	13	624	16	553	7	573	9	550	0.0122164	0.0208333	0.0163636	0.0289331	0.45242	1	ns
C19orf73	0	29	0	28	0	24	1	36	0	0	0.0277778	0	7.12814	1	ns
C19orf81	0	60	1	65	0	54	3	78	0	0	0.0384615	0.0153846	8.07805	1	ns
C1D	0	267	1	241	1	231	1	248	0.004329	0	0.00403226	0.00414938	0.888038	1	ns
C1GALT1	11	652	24	725	8	629	24	814	0.0127186	0.0168712	0.029484	0.0331034	1.07566	0.475248	ns
C1GALT1C1	1	512	6	597	0	541	0	593	0	0.00195312	0	0.0100503	2.25116	1	ns
C1orf109	2	529	18	465	2	512	13	545	0.00390625	0.00378072	0.0238532	0.0387097	2.99237	0.0456727	up
C1orf112	9	730	12	714	5	650	24	780	0.00769231	0.0123288	0.0307692	0.0168067	1.24042	1	ns
C1orf115	8	617	33	663	2	626	25	678	0.00319489	0.012966	0.0368732	0.0497738	2.40823	0.0456727	up
C1orf122	3	210	13	202	1	169	21	217	0.00591716	0.0142857	0.0967742	0.0643564	2.98318	0.0588069	ns
C1orf131	0	516	0	437	1	474	1	474	0.0021097	0	0.0021097	0	0	1	ns
C1orf159	0	211	0	172	1	178	2	217	0.00561798	0	0.00921659	0	0.694687	1	ns
C1orf174	2	313	0	309	1	316	2	350	0.00316456	0.00638978	0.00571429	0	-0.721839	1	ns
C1orf198	2	971	15	922	2	844	14	1016	0.00236967	0.00205973	0.0137795	0.016269	2.70797	0.0572132	ns
C1orf21	7	1002	14	940	8	968	19	991	0.00826446	0.00698603	0.0191726	0.0148936	1.14913	0.690603	ns
C1orf216	3	239	5	282	2	221	7	310	0.00904977	0.0125523	0.0225806	0.0177305	0.893853	1	ns
C1orf226	1	202	7	183	3	184	8	191	0.0163043	0.0049505	0.0418848	0.0382514	1.90475	0.731299	ns
C1orf35	0	752	3	692	0	696	10	747	0	0	0.0133869	0.00433526	6.4856	0.474798	ns
C1orf43	1	3520	48	3436	5	3200	70	3551	0.0015625	0.000284091	0.0197128	0.0139697	4.04925	4.03278e-08	up
C1orf50	0	95	1	97	0	86	0	88	0	0	0	0.0103093	5.71552	1	ns
C1orf52	1	750	3	672	3	723	2	762	0.00414938	0.00133333	0.00262467	0.00446429	0.359133	1	ns
C1orf53	0	19	0	19	0	20	1	22	0	0	0.0454545	0	7.83461	1	ns
C1orf54	0	148	0	129	0	156	1	169	0	0	0.00591716	0	4.93479	1	ns
C1orf56	0	141	0	126	0	109	1	121	0	0	0.00826446	0	5.40335	1	ns
C1orf74	3	366	2	354	2	399	8	400	0.00501253	0.00819672	0.02	0.00564972	0.94692	1	ns
C1QBP	0	3248	110	3266	0	2944	128	3590	0	0	0.0356546	0.0336803	8.44159	7.58919e-30	up
C1QL1	16	131	58	167	11	106	19	149	0.103774	0.122137	0.127517	0.347305	1.07096	1	ns
C1QL4	2	179	4	180	2	161	2	180	0.0124224	0.0111732	0.0111111	0.0222222	0.494904	1	ns
C1QTNF1	0	86	1	86	0	81	0	67	0	0	0	0.0116279	5.88605	1	ns
C1QTNF3	1	32	0	22	0	26	0	38	0	0.03125	0	0	-7.29692	1	ns
C1QTNF6	0	606	3	549	1	568	5	580	0.00176056	0	0.00862069	0.00546448	2.86518	1	ns
C1R	1	104	1	56	0	81	0	57	0	0.00961538	0	0.0178571	0.879453	1	ns
C1RL	0	136	2	119	0	122	1	114	0	0	0.00877193	0.0168067	7.01003	1	ns
C20orf194	3	458	5	465	4	465	6	478	0.00860215	0.00655022	0.0125523	0.0107527	0.614506	1	ns
C20orf27	1	484	42	606	0	496	34	589	0	0.00206612	0.057725	0.0693069	5.81109	3.90563e-07	up
C20orf96	1	291	8	271	0	298	12	248	0	0.00343643	0.0483871	0.0295203	4.42487	0.0927761	ns
C21orf58	3	881	10	1068	8	818	11	1123	0.00977995	0.00340522	0.00979519	0.0093633	0.53233	1	ns
C21orf91	8	728	4	706	10	675	7	738	0.0148148	0.010989	0.00948509	0.00566572	-0.760408	1	ns
C22orf39	5	543	55	492	12	509	40	596	0.0235756	0.0092081	0.0671141	0.111789	2.44096	0.00472459	up
C2CD2L	10	295	18	320	3	270	27	346	0.0111111	0.0338983	0.0780347	0.05625	1.57275	0.787745	ns
C2CD3	5	676	8	690	4	697	10	758	0.00573888	0.00739645	0.0131926	0.0115942	0.905913	1	ns
C2CD5	0	1650	0	1735	0	1590	2	1927	0	0	0.00103788	0	2.6298	1	ns
C2orf15	0	42	2	59	0	47	0	70	0	0	0	0.0338983	7.41356	1	ns
C2orf42	0	177	1	173	2	174	1	155	0.0114943	0	0.00645161	0.00578035	0.088254	1	ns
C2orf49	2	695	5	654	0	642	1	744	0	0.0028777	0.00134409	0.00764526	1.57811	1	ns
C2orf68	3	799	15	765	10	701	16	798	0.0142653	0.00375469	0.0200501	0.0196078	1.12934	1	ns
C2orf69	6	481	2	557	1	503	6	644	0.00198807	0.012474	0.00931677	0.00359066	-0.161705	1	ns
C2orf72	1	161	8	134	2	124	4	165	0.016129	0.00621118	0.0242424	0.0597015	1.90036	1	ns
C2orf74	1	38	0	46	0	34	0	58	0	0.0263158	0	0	-7.05071	1	ns
C2orf76	0	74	0	78	0	59	1	100	0	0	0.01	0	5.67243	1	ns
C2orf81	0	21	1	30	2	21	0	27	0.0952381	0	0	0.0333333	-1.50897	1	ns
C2orf92	0	229	1	251	0	179	2	279	0	0	0.00716846	0.00398406	5.82687	1	ns
C3	1	119	1	128	0	118	2	139	0	0.00840336	0.0143885	0.0078125	1.38059	1	ns
C3orf14	0	366	1	475	2	373	7	473	0.00536193	0	0.0147992	0.00210526	1.62071	1	ns
C3orf18	2	106	6	129	0	92	15	127	0	0.0188679	0.11811	0.0465116	3.11169	0.893516	ns
C3orf33	1	14	0	14	0	16	0	13	0	0.0714286	0	0	-8.48439	1	ns
C3orf38	0	498	2	564	1	521	1	648	0.00191939	0	0.00154321	0.0035461	1.31943	1	ns
C3orf52	5	247	12	240	8	215	16	283	0.0372093	0.0202429	0.0565371	0.05	0.888614	1	ns
C3orf62	4	166	1	136	2	164	1	158	0.0121951	0.0240964	0.00632911	0.00735294	-1.39434	1	ns
C4orf3	8	1017	34	844	9	970	31	870	0.00927835	0.00786627	0.0356322	0.0402844	2.13372	0.00147807	up
C4orf33	1	407	3	444	0	467	1	481	0	0.002457	0.002079	0.00675676	1.76585	1	ns
C4orf46	0	766	0	802	2	738	1	906	0.00271003	0	0.00110375	0	-1.15836	1	ns
C4orf48	0	112	11	130	0	89	9	130	0	0	0.0692308	0.0846154	9.58915	0.0683221	ns
C5orf15	0	1881	9	1663	1	1750	14	1791	0.000571429	0	0.00781686	0.00541191	4.12165	0.0586581	ns
C5orf22	2	632	2	589	1	573	0	730	0.0017452	0.00316456	0	0.00339559	-0.507028	1	ns
C5orf24	1	2241	5	2072	0	2057	4	2370	0	0.000446229	0.00168776	0.00241313	2.73452	1	ns
C5orf34	1	374	5	440	0	380	0	451	0	0.0026738	0	0.0113636	2.00857	1	ns
C5orf51	1	892	14	903	5	804	18	982	0.00621891	0.00112108	0.0183299	0.0155039	2.17434	0.411833	ns
C5orf63	2	451	3	452	2	445	5	476	0.00449438	0.00443459	0.0105042	0.00663717	0.925694	1	ns
C6orf120	2	1186	4	1118	0	1113	5	1164	0	0.00168634	0.00429553	0.00357782	2.09758	1	ns
C6orf136	2	176	0	166	0	189	0	181	0	0.0113636	0	0	-5.85345	1	ns
C6orf163	0	73	1	75	0	85	0	74	0	0	0	0.0133333	6.08037	1	ns
C6orf47	2	194	1	189	4	190	3	230	0.0210526	0.0103093	0.0130435	0.00529101	-0.767973	1	ns
C6orf62	0	1929	7	2027	0	1819	7	2297	0	0	0.00304745	0.00345338	5.06627	0.107683	ns
C6orf89	9	1930	35	2070	7	1843	36	2237	0.00379816	0.00466321	0.016093	0.0169082	1.93857	0.00361068	up
C7orf26	1	266	7	264	2	243	12	315	0.00823045	0.0037594	0.0380952	0.0265152	2.41054	0.629591	ns
C7orf31	4	177	1	158	1	190	3	162	0.00526316	0.0225989	0.0185185	0.00632911	-0.163945	1	ns
C7orf50	5	510	51	515	12	448	34	476	0.0267857	0.00980392	0.0714286	0.0990291	2.21373	0.0158152	up
C8orf33	0	887	5	877	0	795	2	951	0	0	0.00210305	0.00570125	5.3227	1	ns
C8orf58	0	57	0	54	0	61	6	71	0	0	0.084507	0	8.72634	1	ns
C8orf76	0	31	2	42	0	36	0	51	0	0	0	0.047619	7.90144	1	ns
C8orf82	0	218	9	224	0	211	6	249	0	0	0.0240964	0.0401786	8.3326	0.164565	ns
C9orf116	0	80	1	58	0	56	2	76	0	0	0.0263158	0.0172414	7.77338	1	ns
C9orf16	1	250	18	255	0	225	12	255	0	0.004	0.0470588	0.0705882	4.81038	0.0212093	up
C9orf40	0	581	2	628	0	520	0	662	0	0	0	0.00318471	4.08096	1	ns
C9orf64	2	604	6	602	2	556	5	658	0.00359712	0.00331126	0.00759878	0.00996678	1.32149	1	ns
C9orf72	2	589	5	529	4	533	7	693	0.00750469	0.00339559	0.010101	0.0094518	0.831462	1	ns
C9orf78	1	563	5	499	5	574	2	578	0.0087108	0.0017762	0.00346021	0.01002	0.356237	1	ns
C9orf85	9	234	6	180	7	199	6	221	0.0351759	0.0384615	0.0271493	0.0333333	-0.283068	1	ns
CA11	9	330	36	305	7	285	43	282	0.0245614	0.0272727	0.152482	0.118033	2.37924	0.00012058	up
CA12	3	308	0	230	6	322	4	257	0.0186335	0.00974026	0.0155642	0	-0.858041	1	ns
CA13	0	119	0	128	0	120	1	144	0	0	0.00694444	0	5.15875	1	ns
CA2	0	467	1	146	0	430	1	161	0	0	0.00621118	0.00684932	6.05099	0.83479	ns
CA8	0	210	1	234	0	189	0	246	0	0	0	0.0042735	4.48333	1	ns
CAAP1	0	646	0	627	0	601	1	712	0	0	0.00140449	0	3.00405	1	ns
CAB39	32	1173	40	1087	37	1069	0	1244	0.0346118	0.0272805	0	0.0367985	-0.746946	1	ns
CAB39L	1	136	0	110	0	134	2	116	0	0.00735294	0.0172414	0	1.2074	1	ns
CABIN1	5	1896	36	1758	12	1714	56	1843	0.00700117	0.00263713	0.0303852	0.0204778	2.3758	0.00569692	up
CABLES1	2	396	10	418	0	326	6	439	0	0.00505051	0.0136674	0.0239234	2.84751	0.875429	ns
CABLES2	1	373	14	383	5	362	13	388	0.0138122	0.00268097	0.0335052	0.0365535	2.07342	0.3855	ns
CABYR	0	255	4	296	2	257	4	321	0.0077821	0	0.0124611	0.0135135	1.71333	1	ns
CACFD1	0	128	4	138	3	109	3	138	0.0275229	0	0.0217391	0.0289855	0.877284	1	ns
CACHD1	2	1091	1	1002	4	1089	5	1000	0.00367309	0.00183318	0.005	0.000998004	0.119254	1	ns
CACNA1G	2	246	1	257	0	203	2	297	0	0.00813008	0.00673401	0.00389105	0.377972	1	ns
CACNA1H	5	1265	15	1091	5	1117	15	1114	0.00447628	0.00395257	0.013465	0.0137489	1.66767	0.13334	ns
CACNA2D1	3	486	6	548	4	528	7	589	0.00757576	0.00617284	0.0118846	0.0109489	0.723611	1	ns
CACNA2D2	4	354	5	336	3	370	5	302	0.00810811	0.0112994	0.0165563	0.014881	0.690215	1	ns
CACNA2D3	2	149	0	125	0	136	2	120	0	0.0134228	0.0166667	0	0.30815	1	ns
CACNB2	0	125	2	107	0	100	0	127	0	0	0	0.0186916	6.5616	1	ns
CACNB3	6	460	18	424	6	434	30	478	0.0138249	0.0130435	0.0627615	0.0424528	1.96139	0.0717077	ns
CACNB4	1	512	0	376	2	471	5	453	0.00424628	0.00195312	0.0110375	0	0.812314	1	ns
CACNG6	0	42	2	65	0	40	1	62	0	0	0.016129	0.0307692	7.87953	1	ns
CACNG8	9	401	22	427	23	438	25	403	0.0525114	0.0224439	0.0620347	0.0515222	0.598008	1	ns
CACTIN	5	368	23	379	7	374	12	393	0.0187166	0.013587	0.0305344	0.060686	1.49192	1	ns
CACUL1	11	1477	11	1430	4	1374	17	1539	0.00291121	0.00744753	0.0110461	0.00769231	0.84288	1	ns
CAD	12	2991	44	3044	9	2650	33	3046	0.00339623	0.00401204	0.0108339	0.0144547	1.74421	0.0172856	up
CADM1	3	1272	26	1150	4	1152	39	1380	0.00347222	0.00235849	0.0282609	0.0226087	3.08206	0.000338407	up
CADM4	0	172	2	177	3	160	4	213	0.01875	0	0.0187793	0.0112994	0.676109	1	ns
CADPS2	5	328	7	329	5	309	7	353	0.0161812	0.0152439	0.01983	0.0212766	0.385302	1	ns
CALCB	0	542	1	352	0	469	0	366	0	0	0	0.00284091	3.92643	1	ns
CALCOCO1	3	1387	4	1226	4	1279	3	1383	0.00312744	0.00216294	0.0021692	0.00326264	0.0366991	1	ns
CALCOCO2	6	1458	15	1452	8	1436	17	1579	0.00557103	0.00411523	0.0107663	0.0103306	1.10715	0.706111	ns
CALD1	0	2277	2	2358	0	2153	4	2683	0	0	0.00149087	0.000848176	3.66621	1	ns
CALM1	3	2947	33	2919	3	2676	17	3200	0.00112108	0.00101798	0.0053125	0.0113052	2.84598	0.0381702	up
CALM2	0	3035	0	3330	0	2825	1	3487	0	0	0.000286779	0	1.28327	1	ns
CALM3	177	5879	746	6620	187	5628	789	6733	0.0332267	0.0301072	0.117184	0.112689	1.85649	1.22146e-63	up
CALML4	0	49	0	40	0	42	3	54	0	0	0.0555556	0	8.12297	1	ns
CALR	24	6988	84	7358	18	6747	108	7856	0.00266785	0.00343446	0.0137475	0.0114161	2.00881	3.23829e-07	up
CALU	42	5366	133	5453	44	5016	122	5900	0.00877193	0.00782706	0.020678	0.0243902	1.43012	4.06313e-06	up
CAMK1	19	537	81	465	13	415	116	505	0.0313253	0.0353818	0.229703	0.174194	2.59447	2.54409e-11	up
CAMK1D	5	481	12	409	6	439	6	458	0.0136674	0.010395	0.0131004	0.0293399	0.813493	1	ns
CAMK2B	0	99	5	186	0	86	2	177	0	0	0.0112994	0.0268817	7.58425	1	ns
CAMK2D	4	960	10	972	13	941	18	1069	0.0138151	0.00416667	0.0168382	0.0102881	0.587795	1	ns
CAMK2G	3	960	15	827	6	881	18	895	0.00681044	0.003125	0.0201117	0.0181378	1.92356	0.214132	ns
CAMK2N1	1	244	15	236	5	224	19	228	0.0223214	0.00409836	0.0833333	0.0635593	2.46615	0.184649	ns
CAMK4	2	454	6	420	1	441	7	494	0.00226757	0.00440529	0.01417	0.0142857	2.05984	0.633984	ns
CAMKK1	3	311	2	306	1	309	1	275	0.00323625	0.0096463	0.00363636	0.00653595	-0.334906	1	ns
CAMKK2	0	1065	22	895	6	1032	30	968	0.00581395	0	0.0309917	0.024581	3.21317	0.00664621	up
CAMKMT	2	162	1	171	1	153	1	211	0.00653595	0.0123457	0.00473934	0.00584795	-0.822852	1	ns
CAMKV	1	160	6	191	2	153	4	167	0.0130719	0.00625	0.0239521	0.0314136	1.5091	1	ns
CAMLG	0	1187	7	878	1	1109	3	1001	0.000901713	0	0.002997	0.00797267	3.34177	1	ns
CAMSAP1	9	995	11	967	12	913	11	1015	0.0131435	0.00904523	0.0108374	0.0113754	0.00155323	1	ns
CAMSAP2	2	1808	15	1821	4	1838	7	2021	0.00217628	0.00110619	0.00346363	0.00823723	1.77288	1	ns
CAMSAP3	3	349	2	351	3	290	7	377	0.0103448	0.00859599	0.0185676	0.00569801	0.354105	1	ns
CAMTA1	1	823	4	784	0	737	3	811	0	0.00121507	0.00369914	0.00510204	2.66924	1	ns
CAMTA2	6	945	5	986	6	861	16	1039	0.00696864	0.00634921	0.0153994	0.00507099	0.612702	1	ns
CAND1	7	5235	14	5138	17	4682	18	5769	0.00363093	0.00133715	0.00312012	0.0027248	0.226095	1	ns
CAND2	6	655	2	558	3	523	3	598	0.00573614	0.00916031	0.00501672	0.00358423	-0.778477	1	ns
CANT1	0	756	3	751	0	684	5	780	0	0	0.00641026	0.00399467	5.72859	0.792596	ns
CANX	0	12010	16	11170	0	11496	19	12245	0	0	0.00155165	0.00143241	3.9928	0.000144839	up
CAP1	0	2315	18	2272	0	2147	19	2447	0	0	0.00776461	0.00792254	6.31172	0.000102585	up
CAP2	3	501	2	486	3	468	4	580	0.00641026	0.00598802	0.00689655	0.00411523	-0.168212	1	ns
CAPG	1	59	0	35	1	53	0	35	0.0188679	0.0169492	0	0	-7.49254	1	ns
CAPN1	2	988	4	907	3	911	8	964	0.00329308	0.00202429	0.00829876	0.00441014	1.22631	1	ns
CAPN10	0	352	8	296	3	324	9	286	0.00925926	0	0.0314685	0.027027	2.63345	0.480916	ns
CAPN12	0	34	0	32	1	36	0	28	0.0277778	0	0	0	-7.12814	1	ns
CAPN15	6	949	18	934	14	842	17	863	0.0166271	0.00632244	0.0196987	0.0192719	0.758791	1	ns
CAPN2	17	3086	108	2646	16	2874	123	2898	0.00556715	0.00550875	0.0424431	0.0408163	2.88783	2.23523e-18	up
CAPN5	2	187	1	158	3	164	6	165	0.0182927	0.0106952	0.0363636	0.00632911	0.555365	1	ns
CAPN7	2	1200	3	1015	3	1211	3	1139	0.00247729	0.00166667	0.00263389	0.00295567	0.414442	1	ns
CAPNS1	0	1705	0	1716	0	1560	4	1859	0	0	0.00215169	0	3.55563	1	ns
CAPRIN1	43	5896	161	5447	43	5475	150	5675	0.00785388	0.00729308	0.0264317	0.0295576	1.87234	5.82016e-13	up
CAPRIN2	1	772	1	717	3	699	4	733	0.00429185	0.00129534	0.00545703	0.0013947	0.285115	1	ns
CAPS2	0	215	1	221	1	177	0	244	0.00564972	0	0	0.00452489	-0.308087	1	ns
CAPZA1	21	3025	62	2924	19	2929	62	3259	0.00648686	0.00694215	0.0190242	0.0212038	1.56868	0.000242443	up
CAPZA2	0	1234	2	1281	0	1178	1	1390	0	0	0.000719424	0.00156128	3.63268	1	ns
CAPZB	0	1747	0	1901	0	1647	5	1906	0	0	0.00262329	0	3.81931	1	ns
CARD10	1	172	1	144	0	143	0	141	0	0.00581395	0	0.00694444	0.248508	1	ns
CARD19	0	138	5	134	1	127	7	159	0.00787402	0	0.0440252	0.0373134	3.33612	0.721466	ns
CARD6	0	90	0	88	0	72	1	99	0	0	0.010101	0	5.68664	1	ns
CARD8	3	997	0	1067	2	938	9	1157	0.0021322	0.00300903	0.00777874	0	0.57899	0.728438	ns
CARF	5	404	2	411	5	435	4	518	0.0114943	0.0123762	0.00772201	0.00486618	-0.912454	1	ns
CARHSP1	7	590	9	666	5	573	9	731	0.008726	0.0118644	0.0123119	0.0135135	0.324003	1	ns
CARM1	1	1544	37	1505	9	1509	47	1512	0.00596421	0.000647668	0.0310847	0.0245847	3.03593	0.000244719	up
CARMIL1	7	430	4	528	2	439	7	578	0.00455581	0.0162791	0.0121107	0.00757576	-0.0809952	1	ns
CARMIL2	0	95	12	103	0	74	6	122	0	0	0.0491803	0.116505	9.69597	0.348006	ns
CARNMT1	0	995	5	865	1	909	0	949	0.00110011	0	0	0.00578035	2.2016	1	ns
CARS1	3	1326	8	1107	1	1222	9	1237	0.000818331	0.00226244	0.00727567	0.00722674	2.16394	0.475299	ns
CARS2	9	613	63	623	14	571	45	623	0.0245184	0.0146819	0.0722311	0.101124	2.13911	0.00139469	up
CASC3	2	2547	65	2753	9	2452	73	2911	0.00367047	0.000785238	0.0250773	0.0236106	3.3924	3.97753e-09	up
CASD1	6	507	0	430	4	472	3	477	0.00847458	0.0118343	0.00628931	0	-1.66011	1	ns
CASK	6	1066	6	954	4	1003	6	1036	0.00398804	0.00562852	0.00579151	0.00628931	0.323118	1	ns
CASKIN1	5	474	9	422	4	412	8	411	0.00970874	0.0105485	0.0194647	0.021327	1.00272	1	ns
CASKIN2	2	296	6	295	3	229	8	304	0.0131004	0.00675676	0.0263158	0.020339	1.22408	1	ns
CASP10	6	199	8	261	4	197	7	266	0.0203046	0.0301508	0.0263158	0.0306513	0.174472	1	ns
CASP2	3	1334	4	1163	2	1157	0	1319	0.00172861	0.00224888	0	0.00343938	-0.198941	1	ns
CASP3	1	517	2	397	2	459	1	477	0.0043573	0.00193424	0.00209644	0.00503778	0.176084	1	ns
CASP6	3	271	15	280	3	254	10	320	0.011811	0.0110701	0.03125	0.0535714	1.88111	0.573475	ns
CASP7	4	530	19	457	5	507	19	512	0.00986193	0.00754717	0.0371094	0.0415755	2.16343	0.038235	up
CASP8	10	279	3	227	4	270	3	266	0.0148148	0.0358423	0.0112782	0.0132159	-1.04229	1	ns
CASP8AP2	1	1620	2	1522	1	1581	1	1639	0.000632511	0.000617284	0.000610128	0.00131406	0.551063	1	ns
CASP9	0	260	1	216	4	232	2	250	0.0172414	0	0.008	0.00462963	-0.443035	1	ns
CAST	11	2132	29	1967	4	2006	34	2237	0.00199402	0.00515947	0.0151989	0.0147433	2.03528	0.0157919	up
CASTOR2	6	318	11	347	1	295	11	386	0.00338983	0.0188679	0.0284974	0.0317003	1.42728	1	ns
CASZ1	1	232	1	227	3	167	1	257	0.0179641	0.00431034	0.00389105	0.00440529	-1.40337	1	ns
CAT	0	483	0	410	0	468	2	493	0	0	0.0040568	0	4.4117	1	ns
CATSPERE	0	44	0	53	1	51	1	56	0.0196078	0	0.0178571	0	-0.133502	1	ns
CAV1	1	208	3	176	2	218	0	188	0.00917431	0.00480769	0	0.0170455	0.282155	1	ns
CAV2	2	413	4	371	3	373	6	414	0.0080429	0.00484262	0.0144928	0.0107817	0.961079	1	ns
CAVIN1	2	364	3	303	5	308	5	313	0.0162338	0.00549451	0.0159744	0.00990099	0.249899	1	ns
CAVIN4	0	122	1	140	1	104	2	135	0.00961538	0	0.0148148	0.00714286	1.17469	1	ns
CBARP	0	147	0	134	1	101	0	112	0.00990099	0	0	0	-5.65835	1	ns
CBFA2T2	24	687	28	733	24	654	23	783	0.0366972	0.0349345	0.0293742	0.0381992	-0.0839028	1	ns
CBFB	0	1028	1	917	4	956	0	1063	0.0041841	0	0	0.00109051	-1.76434	1	ns
CBL	17	2273	25	2640	13	2084	17	2726	0.006238	0.0074791	0.00623624	0.0094697	0.192706	1	ns
CBLB	2	430	1	408	1	376	3	410	0.00265957	0.00465116	0.00731707	0.00245098	0.408357	1	ns
CBLL1	6	648	5	575	2	666	5	711	0.003003	0.00925926	0.00703235	0.00869565	0.353999	1	ns
CBR4	2	856	8	977	2	874	8	1101	0.00228833	0.00233645	0.00726612	0.00818833	1.69804	0.688813	ns
CBS	0	710	2	759	1	646	0	762	0.00154799	0	0	0.00263505	0.697677	1	ns
CBSL	0	252	2	281	1	261	1	305	0.00383142	0	0.00327869	0.00711744	1.39418	1	ns
CBWD1	1	356	7	298	0	332	7	433	0	0.00280899	0.0161663	0.0234899	3.72745	0.32912	ns
CBWD2	1	533	0	516	0	502	1	557	0	0.00187617	0.00179533	0	-0.0572975	1	ns
CBWD5	1	271	0	256	5	242	2	275	0.0206612	0.00369004	0.00727273	0	-1.71609	1	ns
CBWD6	1	124	1	109	1	123	0	127	0.00813008	0.00806452	0	0.00917431	-0.806436	1	ns
CBX1	0	2408	52	2598	4	2370	61	2818	0.00168776	0	0.0216466	0.0200154	4.47089	1.08623e-09	up
CBX2	1	1010	15	1117	2	946	12	1184	0.00211416	0.000990099	0.0101351	0.0134288	2.84637	0.146002	ns
CBX3	0	2825	0	2757	0	2539	3	2988	0	0	0.00100402	0	2.58978	1	ns
CBX4	7	508	0	474	2	440	2	492	0.00454545	0.0137795	0.00406504	0	-2.11884	1	ns
CBX5	45	8565	133	9042	40	7863	159	9671	0.00508712	0.00525394	0.0164409	0.0147091	1.57245	5.77059e-09	up
CBX6	11	1651	30	1602	5	1475	13	1730	0.00338983	0.00666263	0.00751445	0.0187266	1.36681	1	ns
CBX7	1	207	4	270	0	209	3	243	0	0.00483092	0.0123457	0.0148148	2.4432	1	ns
CBX8	0	210	1	184	2	158	3	198	0.0126582	0	0.0151515	0.00543478	0.692941	1	ns
CC2D1A	0	997	3	882	5	920	7	953	0.00543478	0	0.00734523	0.00340136	0.958049	1	ns
CC2D1B	6	591	6	508	5	577	11	581	0.00866551	0.0101523	0.0189329	0.011811	0.702305	1	ns
CC2D2A	1	168	1	204	1	185	0	234	0.00540541	0.00595238	0	0.00490196	-1.17974	1	ns
CCAR1	0	2846	2	2741	1	2687	4	3109	0.000372162	0	0.00128659	0.000729661	1.95362	1	ns
CCAR2	6	1312	41	1494	2	1218	45	1616	0.00164204	0.00457317	0.0278465	0.0274431	3.11265	1.35923e-05	up
CCBE1	0	142	0	125	0	162	2	155	0	0	0.0129032	0	6.03378	1	ns
CCDC102A	2	179	3	126	0	152	7	141	0	0.0111732	0.0496454	0.0238095	2.69515	1	ns
CCDC106	0	274	8	264	1	253	13	246	0.00395257	0	0.0528455	0.030303	4.32708	0.182665	ns
CCDC107	0	90	1	102	1	98	2	103	0.0102041	0	0.0194175	0.00980392	1.49972	1	ns
CCDC112	5	253	4	238	3	235	0	264	0.012766	0.0197628	0	0.0168067	-0.944456	1	ns
CCDC113	5	413	6	354	2	377	6	416	0.00530504	0.0121065	0.0144231	0.0169492	0.842132	1	ns
CCDC115	1	164	2	141	1	149	1	153	0.00671141	0.00609756	0.00653595	0.0141844	0.6854	1	ns
CCDC117	0	1617	7	1797	1	1486	12	1957	0.000672948	0	0.00613183	0.00389538	3.55037	0.330798	ns
CCDC12	0	262	1	216	0	262	0	204	0	0	0	0.00462963	4.59384	1	ns
CCDC120	6	290	5	246	0	245	5	269	0	0.0206897	0.0185874	0.0203252	0.904843	1	ns
CCDC121	1	111	3	98	1	103	1	138	0.00970874	0.00900901	0.00724638	0.0306122	1.00848	1	ns
CCDC122	4	201	1	208	2	200	1	216	0.01	0.0199005	0.00462963	0.00480769	-1.64308	1	ns
CCDC124	2	852	65	1029	0	762	54	1045	0	0.00234742	0.0516746	0.0631681	5.49699	5.80416e-11	up
CCDC125	10	600	26	561	10	559	20	621	0.0178891	0.0166667	0.0322061	0.0463458	1.18006	0.512318	ns
CCDC126	3	222	1	226	0	255	1	294	0	0.0135135	0.00340136	0.00442478	-0.77282	1	ns
CCDC127	0	435	0	427	1	441	0	460	0.00226757	0	0	0	-3.62502	1	ns
CCDC130	1	468	2	433	0	376	0	411	0	0.00213675	0	0.00461894	1.04421	1	ns
CCDC134	2	352	5	433	3	353	8	465	0.00849858	0.00568182	0.0172043	0.0115473	1.00954	1	ns
CCDC136	2	872	7	699	3	810	2	830	0.0037037	0.00229358	0.00240964	0.0100143	1.02646	1	ns
CCDC137	0	506	9	476	4	447	13	535	0.00894855	0	0.0242991	0.0189076	2.2463	0.821596	ns
CCDC138	0	734	1	703	1	691	0	768	0.00144718	0	0	0.00142248	-0.0218001	1	ns
CCDC14	1	3708	9	3542	0	3412	5	3988	0	0.000269687	0.00125376	0.00254094	3.08831	0.731254	ns
CCDC142	3	361	5	293	2	292	6	357	0.00684932	0.00831025	0.0168067	0.0170648	1.14943	1	ns
CCDC146	2	106	0	90	2	111	1	98	0.018018	0.0188679	0.0102041	0	-1.83372	1	ns
CCDC15	1	368	3	376	2	340	1	434	0.00588235	0.00271739	0.00230415	0.00797872	0.2525	1	ns
CCDC150	2	484	3	488	5	479	1	558	0.0104384	0.00413223	0.00179211	0.00614754	-0.859693	1	ns
CCDC151	0	95	0	76	0	95	1	114	0	0	0.00877193	0	5.48735	1	ns
CCDC153	1	27	0	29	0	16	1	35	0	0.037037	0.0285714	0	-0.372101	1	ns
CCDC159	1	90	0	55	0	61	0	56	0	0.0111111	0	0	-5.8216	1	ns
CCDC163	0	99	0	96	0	78	3	119	0	0	0.0252101	0	6.98926	1	ns
CCDC167	0	286	13	311	1	255	20	335	0.00392157	0	0.0597015	0.0418006	4.62501	0.0299627	up
CCDC174	3	379	6	310	3	406	4	332	0.00738916	0.00791557	0.0120482	0.0193548	1.02735	1	ns
CCDC18	1	549	2	684	3	508	2	698	0.00590551	0.00182149	0.00286533	0.00292398	-0.404387	1	ns
CCDC181	0	300	1	319	1	316	0	318	0.00316456	0	0	0.0031348	-0.0128179	1	ns
CCDC183	1	37	0	43	0	41	0	34	0	0.027027	0	0	-7.0889	1	ns
CCDC186	3	678	3	572	8	689	7	720	0.011611	0.00442478	0.00972222	0.00524476	-0.0982457	1	ns
CCDC189	2	222	2	180	2	202	3	203	0.00990099	0.00900901	0.0147783	0.0111111	0.449138	1	ns
CCDC191	1	289	3	265	4	248	4	306	0.016129	0.00346021	0.0130719	0.0113208	0.313511	1	ns
CCDC22	3	304	14	281	2	294	13	299	0.00680272	0.00986842	0.0434783	0.0498221	2.47041	0.064813	ns
CCDC24	0	67	2	94	0	87	0	94	0	0	0	0.0212766	6.74662	1	ns
CCDC25	0	1093	6	1491	3	1038	9	1581	0.00289017	0	0.0056926	0.00402414	1.68218	1	ns
CCDC28A	1	396	15	421	0	346	10	431	0	0.00252525	0.0232019	0.0356295	4.43702	0.0692223	ns
CCDC28B	0	346	14	218	0	361	7	250	0	0	0.028	0.0642202	8.85206	0.0158184	up
CCDC3	2	219	10	230	1	216	10	239	0.00462963	0.00913242	0.041841	0.0434783	2.61474	0.184284	ns
CCDC32	0	216	2	178	1	176	10	209	0.00568182	0	0.0478469	0.011236	3.33328	1	ns
CCDC33	0	48	0	42	0	58	1	71	0	0	0.0140845	0	6.15831	1	ns
CCDC34	2	437	9	418	3	451	12	448	0.00665188	0.00457666	0.0267857	0.0215311	2.08584	0.333612	ns
CCDC40	1	183	4	175	0	164	1	177	0	0.00546448	0.00564972	0.0228571	2.34138	1	ns
CCDC43	0	778	8	713	2	745	10	774	0.00268456	0	0.0129199	0.0112202	3.07691	0.26401	ns
CCDC47	1	1879	11	1893	1	1724	12	2117	0.000580046	0.000532198	0.0056684	0.00581088	3.15384	0.0538672	ns
CCDC50	12	1076	14	1145	7	1121	8	1297	0.00624442	0.0111524	0.00616808	0.0122271	0.0796103	1	ns
CCDC51	0	392	8	295	3	330	2	292	0.00909091	0	0.00684932	0.0271186	1.87875	1	ns
CCDC57	3	755	9	745	3	742	2	812	0.00404313	0.00397351	0.00246305	0.0120805	0.843468	1	ns
CCDC58	0	325	0	293	0	289	1	303	0	0	0.00330033	0	4.12942	1	ns
CCDC59	0	474	0	443	0	494	2	463	0	0	0.00431965	0	4.49814	1	ns
CCDC6	1	1109	6	1017	3	1081	7	1193	0.00277521	0.000901713	0.00586756	0.00589971	1.62611	1	ns
CCDC66	1	750	2	542	3	731	2	568	0.00410397	0.00133333	0.00352113	0.00369004	0.394696	1	ns
CCDC69	3	259	8	279	2	219	6	276	0.00913242	0.011583	0.0217391	0.0286738	1.27494	1	ns
CCDC71	12	373	24	299	20	321	15	318	0.0623053	0.0321716	0.0471698	0.0802676	0.430967	1	ns
CCDC71L	1	278	1	232	2	243	2	242	0.00823045	0.00359712	0.00826446	0.00431034	0.0869558	1	ns
CCDC74A	3	287	4	265	4	255	16	291	0.0156863	0.010453	0.0549828	0.0150943	1.41584	1	ns
CCDC74B	1	233	5	213	1	221	0	226	0.00452489	0.00429185	0	0.0234742	1.39264	1	ns
CCDC77	2	457	1	451	3	401	0	537	0.0074813	0.00437637	0	0.00221729	-2.31849	1	ns
CCDC8	7	647	14	677	8	642	16	728	0.0124611	0.0108192	0.021978	0.0206795	0.868101	0.864198	ns
CCDC80	2	286	8	293	4	263	7	337	0.0152091	0.00699301	0.0207715	0.0273038	1.10765	1	ns
CCDC82	3	868	4	826	4	770	1	877	0.00519481	0.00345622	0.00114025	0.00484262	-0.517569	1	ns
CCDC85B	1	221	4	183	0	207	3	209	0	0.00452489	0.0143541	0.0218579	2.94606	1	ns
CCDC85C	3	663	13	754	5	592	19	792	0.00844595	0.00452489	0.0239899	0.0172414	1.65337	0.754989	ns
CCDC86	0	529	18	433	1	532	17	438	0.0018797	0	0.0388128	0.0415704	5.27603	0.000143774	up
CCDC88A	5	2171	13	2086	9	2085	6	2283	0.00431655	0.00230309	0.00262812	0.00623202	0.40984	1	ns
CCDC88B	2	295	1	254	2	270	1	227	0.00740741	0.00677966	0.00440529	0.00393701	-0.752077	1	ns
CCDC88C	1	381	1	403	5	388	1	454	0.0128866	0.00262467	0.00220264	0.00248139	-1.68566	1	ns
CCDC9	3	182	2	153	1	148	0	165	0.00675676	0.0164835	0	0.0130719	-0.820615	1	ns
CCDC90B	0	643	21	638	0	613	16	713	0	0	0.0224404	0.0329154	8.11779	0.000525586	up
CCDC91	3	335	1	342	2	355	5	410	0.0056338	0.00895522	0.0121951	0.00292398	0.0508043	1	ns
CCDC92	0	518	5	538	1	504	5	564	0.00198413	0	0.00886525	0.00929368	3.07135	0.733635	ns
CCDC93	1	1169	8	1187	2	1219	2	1232	0.00164069	0.000855432	0.00162338	0.00673968	1.66724	1	ns
CCDC97	7	692	23	601	8	629	30	677	0.0127186	0.0101156	0.0443131	0.0382696	1.84555	0.0356285	up
CCHCR1	5	1049	7	1086	1	1030	2	1120	0.000970874	0.00476644	0.00178571	0.00644567	0.505959	1	ns
CCM2	1	408	37	366	0	332	43	419	0	0.00245098	0.102625	0.101093	6.26532	4.48072e-10	up
CCN1	1	325	0	203	1	308	1	228	0.00324675	0.00307692	0.00438596	0	-0.50846	1	ns
CCN2	0	69	0	23	1	82	0	33	0.0121951	0	0	0	-5.95363	1	ns
CCNA2	3	1387	4	1637	3	1313	8	1848	0.00228484	0.00216294	0.004329	0.00244349	0.585132	1	ns
CCNB1	0	1553	0	1830	4	1461	0	1936	0.00273785	0	0	0	-3.87669	1	ns
CCNB1IP1	15	1447	88	1077	17	1290	78	1170	0.0131783	0.0103663	0.0666667	0.0817084	2.64552	7.23435e-11	up
CCNB2	2	701	10	807	1	675	8	956	0.00148148	0.00285307	0.0083682	0.0123916	2.20859	0.69985	ns
CCNB3	1	139	2	141	0	118	0	142	0	0.00719424	0	0.0141844	0.96003	1	ns
CCNC	2	1116	1	1095	0	1099	0	1236	0	0.00179211	0	0.000913242	-0.839533	1	ns
CCND1	4	730	11	630	4	664	16	645	0.0060241	0.00547945	0.0248062	0.0174603	1.85938	0.293486	ns
CCND2	2	1153	12	851	4	1059	13	1020	0.00377715	0.00173461	0.0127451	0.0141011	2.24342	0.141957	ns
CCND3	7	544	40	566	4	483	57	561	0.00828157	0.0128676	0.101604	0.0706714	3.01414	1.1908e-05	up
CCNDBP1	0	516	1	483	0	483	3	519	0	0	0.00578035	0.00207039	5.33105	1	ns
CCNE1	0	444	0	436	0	421	3	436	0	0	0.00688073	0	5.14583	1	ns
CCNE2	5	294	6	436	2	312	6	497	0.00641026	0.0170068	0.0120724	0.0137615	0.140562	1	ns
CCNF	5	606	17	793	4	555	9	878	0.00720721	0.00825083	0.0102506	0.0214376	1.02612	1	ns
CCNG1	2	4810	65	4706	2	4469	60	5128	0.000447527	0.0004158	0.0117005	0.0138122	4.59582	6.62305e-13	up
CCNG2	2	468	2	569	1	448	0	630	0.00223214	0.0042735	0	0.00351494	-0.852038	1	ns
CCNH	0	747	0	734	3	746	1	819	0.00402145	0	0.001221	0	-1.57083	1	ns
CCNI	241	5806	1054	5856	242	5383	1066	6083	0.0449563	0.0415088	0.175242	0.179986	2.03604	3.79545e-112	up
CCNJ	1	610	6	641	3	582	6	655	0.00515464	0.00163934	0.00916031	0.00936037	1.42045	1	ns
CCNJL	0	100	1	96	0	85	3	130	0	0	0.0230769	0.0104167	7.39633	1	ns
CCNK	0	1025	6	1119	0	968	7	1067	0	0	0.00656045	0.00536193	5.92153	0.164631	ns
CCNL1	0	2160	2	1893	1	2194	0	2167	0.000455789	0	0	0.00105652	0.938136	1	ns
CCNL2	1	3473	9	3038	6	3174	0	3253	0.00189036	0.000287936	0	0.00296248	0.411127	1	ns
CCNO	0	60	1	59	0	62	0	57	0	0	0	0.0169492	6.42199	1	ns
CCNQ	0	265	4	238	0	210	4	229	0	0	0.0174672	0.0168067	7.42936	0.476673	ns
CCNT1	2	1647	8	1479	5	1565	8	1739	0.00319489	0.00121433	0.00460035	0.00540906	1.14731	1	ns
CCNT2	2	1189	1	1225	1	1185	1	1419	0.000843882	0.00168209	0.000704722	0.000816327	-0.663481	1	ns
CCNY	2	725	8	690	0	663	10	744	0	0.00275862	0.0134409	0.0115942	3.09243	0.26214	ns
CCNYL1	7	407	19	402	6	390	20	446	0.0153846	0.017199	0.044843	0.0472637	1.49346	0.149865	ns
CCP110	3	1525	4	1514	4	1425	4	1719	0.00280702	0.00196721	0.00232693	0.00264201	0.0553957	1	ns
CCS	0	374	0	343	0	317	2	385	0	0	0.00519481	0	4.7535	1	ns
CCSAP	2	1117	6	1059	8	1034	4	1200	0.00773694	0.00179051	0.00333333	0.00566572	-0.0805765	1	ns
CCSER2	5	673	4	596	2	633	8	718	0.00315956	0.00742942	0.0111421	0.00671141	0.742718	1	ns
CCT2	0	3526	22	3127	0	3126	32	3449	0	0	0.00927805	0.0070355	6.36751	7.07884e-06	up
CCT3	0	8671	78	7172	0	7939	46	7583	0	0	0.0060662	0.0108756	6.42138	1.61353e-13	up
CCT6A	0	4429	0	4005	0	4238	1	4399	0	0	0.000227324	0	1.09533	1	ns
CCT7	0	5653	76	5759	9	5333	84	6108	0.00168761	0	0.0137525	0.0131967	3.84628	5.20966e-12	up
CCT8	13	4782	32	4363	8	4385	25	4719	0.0018244	0.00271853	0.00529773	0.0073344	1.43591	0.23443	ns
CCZ1	1	422	0	432	0	388	0	425	0	0.00236967	0	0	-3.68351	1	ns
CCZ1B	0	310	2	311	0	277	2	334	0	0	0.00598802	0.00643087	5.97944	1	ns
CD109	5	512	6	555	2	495	12	626	0.0040404	0.00976562	0.0191693	0.0108108	1.10755	1	ns
CD151	1	953	22	893	0	797	12	960	0	0.00104932	0.0125	0.0246361	4.90136	0.0228062	up
CD164	0	3597	0	3425	0	3426	5	3906	0	0	0.00128008	0	2.88761	1	ns
CD24	2	162	2	173	1	163	4	186	0.00613497	0.0123457	0.0215054	0.0115607	0.832507	1	ns
CD276	24	1598	124	1519	29	1434	124	1508	0.0202232	0.0150188	0.0822281	0.0816327	2.2107	2.63078e-13	up
CD2AP	3	1145	25	1001	4	1168	14	1208	0.00342466	0.00262009	0.0115894	0.024975	2.5576	0.154271	ns
CD2BP2	1	1444	14	994	0	1353	16	1019	0	0.000692521	0.0157017	0.0140845	5.07027	0.000346792	up
CD302	6	703	9	598	9	687	16	645	0.0131004	0.00853485	0.0248062	0.0150502	0.87537	1	ns
CD320	0	455	10	479	2	427	8	500	0.00468384	0	0.016	0.0208768	2.92443	0.459216	ns
CD40	0	52	0	58	0	58	3	69	0	0	0.0434783	0	7.77077	1	ns
CD46	0	3121	4	3161	0	3129	0	3642	0	0	0	0.00126542	2.87324	1	ns
CD47	2	1806	8	1998	1	1631	8	2215	0.000613121	0.00110742	0.00361174	0.004004	2.02487	0.688563	ns
CD55	0	742	0	663	2	740	0	746	0.0027027	0	0	0	-3.85932	1	ns
CD58	1	173	1	167	2	178	0	175	0.011236	0.00578035	0	0.00598802	-1.47622	1	ns
CD59	5	690	10	725	6	627	18	780	0.00956938	0.00724638	0.0230769	0.0137931	1.12338	1	ns
CD63	0	1774	37	1894	0	1632	43	1861	0	0	0.0231059	0.0195354	7.74286	2.44763e-09	up
CD70	0	238	0	203	0	189	2	227	0	0	0.00881057	0	5.49355	1	ns
CD81	0	1716	73	1742	0	1446	72	1764	0	0	0.0408163	0.0419059	8.69561	4.96025e-18	up
CD82	3	77	11	95	3	57	14	100	0.0526316	0.038961	0.14	0.115789	1.47963	0.794706	ns
CD83	1	227	3	252	1	222	6	277	0.0045045	0.00440529	0.0216606	0.0119048	1.89006	1	ns
CD9	0	507	0	560	3	475	0	620	0.00631579	0	0	0	-5.02587	1	ns
CD99	0	1668	36	1857	0	1566	36	1965	0	0	0.0183206	0.0193861	7.56631	1.63275e-08	up
CD99L2	7	1238	51	1299	4	1146	48	1324	0.0034904	0.00565428	0.0362538	0.039261	3.01836	4.77526e-07	up
CDA	0	50	0	33	1	48	0	38	0.0208333	0	0	0	-6.71653	1	ns
CDADC1	2	213	1	229	0	201	4	251	0	0.00938967	0.0159363	0.00436681	1.09629	1	ns
CDAN1	3	320	2	322	9	322	3	344	0.0279503	0.009375	0.00872093	0.00621118	-1.31025	1	ns
CDC123	0	1268	33	1333	0	1206	37	1466	0	0	0.0252387	0.0247562	7.9714	1.09086e-08	up
CDC14A	2	193	0	202	1	188	2	219	0.00531915	0.0103627	0.00913242	0	-0.767055	1	ns
CDC14B	5	885	13	1045	5	852	14	1087	0.00586854	0.00564972	0.0128795	0.0124402	1.12285	0.581813	ns
CDC16	0	812	0	744	0	796	4	817	0	0	0.00489596	0	4.67128	1	ns
CDC20	0	1181	14	1301	0	1025	6	1336	0	0	0.00449102	0.010761	6.27165	0.187743	ns
CDC23	1	1287	3	1348	2	1209	2	1430	0.00165426	0.000777001	0.0013986	0.00222552	0.539374	1	ns
CDC25A	2	2075	5	1853	1	1907	3	1946	0.000524384	0.000963855	0.00154162	0.00269833	1.39502	1	ns
CDC25B	0	1040	37	1210	2	901	36	1244	0.00221976	0	0.0289389	0.0305785	4.62522	6.52248e-06	up
CDC25C	1	294	7	456	3	291	10	416	0.0103093	0.00340136	0.0240385	0.0153509	1.50892	1	ns
CDC26	0	190	0	246	0	193	1	251	0	0	0.00398406	0	4.38683	1	ns
CDC27	2	2647	8	2728	2	2473	8	3102	0.000808734	0.000755572	0.00257898	0.00293255	1.69478	0.688813	ns
CDC34	4	741	33	708	4	668	38	792	0.00598802	0.00539811	0.0479798	0.0466102	3.03234	1.58148e-05	up
CDC37	0	2021	39	2132	0	1923	36	2154	0	0	0.0167131	0.0182927	7.45967	3.61351e-09	up
CDC37L1	0	153	2	153	1	164	2	168	0.00609756	0	0.0119048	0.0130719	1.99922	1	ns
CDC40	1	964	8	889	5	864	3	1089	0.00578704	0.00103734	0.00275482	0.00899888	0.767014	1	ns
CDC42	0	3083	21	3115	1	2837	27	3345	0.000352485	0	0.00807175	0.00674157	4.76416	0.000180365	up
CDC42BPA	4	3675	11	3590	2	3541	11	3934	0.000564812	0.00108844	0.00279614	0.00306407	1.70931	0.469162	ns
CDC42BPB	8	2228	35	2298	4	2042	34	2363	0.00195886	0.00359066	0.0143885	0.0152306	2.37472	0.00127345	up
CDC42BPG	3	189	0	203	0	150	1	198	0	0.015873	0.00505051	0	-1.61411	1	ns
CDC42EP1	0	796	8	692	0	692	12	724	0	0	0.0165746	0.0115607	7.14646	0.0470862	up
CDC42EP3	2	437	1	481	3	438	1	528	0.00684932	0.00457666	0.00189394	0.002079	-1.47822	1	ns
CDC42EP4	6	389	15	388	4	324	27	418	0.0123457	0.0154242	0.0645933	0.0386598	1.88703	0.226011	ns
CDC42SE1	0	1477	7	1182	3	1386	8	1254	0.0021645	0	0.00637959	0.00592217	2.40252	0.69149	ns
CDC42SE2	6	382	8	449	5	375	1	495	0.0133333	0.0157068	0.0020202	0.0178174	-0.545242	1	ns
CDC45	1	1226	17	1146	0	1048	32	1255	0	0.000815661	0.025498	0.0148342	5.31858	0.000497165	up
CDC5L	9	2201	12	2016	6	2239	17	2188	0.00267977	0.00408905	0.00776965	0.00595238	0.998384	1	ns
CDC6	8	1426	9	1727	11	1471	13	1864	0.00747791	0.0056101	0.00697425	0.00521135	-0.101461	1	ns
CDC7	0	2432	9	2408	7	2396	13	2761	0.00292154	0	0.00470844	0.00373754	1.46977	1	ns
CDC73	3	1747	1	1686	1	1677	1	1812	0.000596303	0.00171723	0.000551876	0.00059312	-0.902114	1	ns
CDCA2	2	303	5	547	3	307	3	597	0.00977199	0.00660066	0.00502513	0.00914077	-0.206156	1	ns
CDCA3	12	298	28	419	6	295	31	443	0.020339	0.0402685	0.0699774	0.0668258	1.17189	0.512667	ns
CDCA4	0	762	5	840	0	659	5	916	0	0	0.00545852	0.00595238	5.85934	0.327805	ns
CDCA5	2	1143	12	1238	3	989	20	1328	0.00303337	0.00174978	0.0150602	0.00969305	2.3241	0.291906	ns
CDCA7	0	2237	6	1974	4	1995	12	2170	0.00200501	0	0.00552995	0.00303951	1.9917	1	ns
CDCA7L	13	1040	24	841	13	941	28	926	0.0138151	0.0125	0.0302376	0.0285375	1.15329	0.156259	ns
CDCA8	0	648	4	807	0	639	6	844	0	0	0.007109	0.00495663	5.93848	0.496963	ns
CDH1	4	235	1	147	1	233	2	199	0.00429185	0.0170213	0.0100503	0.00680272	-0.335194	1	ns
CDH2	1	1326	0	1557	1	1235	10	1669	0.000809717	0.000754148	0.00599161	0	1.81158	1	ns
CDH23	0	247	2	245	0	238	2	263	0	0	0.00760456	0.00816327	6.31902	1	ns
CDH24	10	253	17	226	6	251	21	249	0.0239044	0.0395257	0.0843373	0.0752212	1.32811	0.440698	ns
CDH3	1	89	0	100	1	91	0	99	0.010989	0.011236	0	0	-6.80896	1	ns
CDHR1	3	312	7	318	1	257	12	306	0.00389105	0.00961538	0.0392157	0.0220126	2.16405	0.984642	ns
CDIN1	3	282	3	249	1	263	3	279	0.00380228	0.0106383	0.0107527	0.0120482	0.651716	1	ns
CDIP1	10	662	98	587	12	526	90	563	0.0228137	0.0151057	0.159858	0.166951	3.10073	1.20019e-14	up
CDIPT	0	897	15	719	0	788	4	731	0	0	0.00547196	0.0208623	7.05171	0.241989	ns
CDK1	19	1833	108	2264	16	1673	143	2598	0.00956366	0.0103655	0.0550423	0.0477032	2.35452	2.24269e-11	up
CDK10	1	931	0	923	2	837	5	1004	0.00238949	0.00107411	0.00498008	0	0.499712	1	ns
CDK11B	4	704	3	665	5	731	2	742	0.00683995	0.00568182	0.00269542	0.00451128	-0.780397	1	ns
CDK12	1	2294	4	2214	1	2151	5	2413	0.0004649	0.00043592	0.00207211	0.00180668	1.88956	1	ns
CDK13	5	1548	9	1452	3	1430	11	1595	0.0020979	0.00322997	0.00689655	0.00619835	1.26608	0.86928	ns
CDK14	7	361	3	335	2	323	0	356	0.00619195	0.0193906	0	0.00895522	-1.49373	1	ns
CDK16	26	3339	261	3439	12	3225	293	3599	0.00372093	0.00778676	0.0814115	0.0758942	3.74987	3.47424e-48	up
CDK17	2	576	1	576	1	541	3	665	0.00184843	0.00347222	0.00451128	0.00173611	0.223877	1	ns
CDK18	0	765	8	811	2	797	2	784	0.00250941	0	0.00255102	0.00986436	2.21913	1	ns
CDK19	2	658	9	688	5	645	13	785	0.00775194	0.00303951	0.0165605	0.0130814	1.44096	1	ns
CDK2	8	1807	71	1777	11	1674	72	1945	0.00657109	0.00442723	0.037018	0.039955	2.78481	4.03516e-09	up
CDK20	0	247	2	210	2	220	2	212	0.00909091	0	0.00943396	0.00952381	1.04404	1	ns
CDK2AP1	0	610	70	678	6	592	57	695	0.0101351	0	0.0820144	0.103245	4.16547	7.61607e-09	up
CDK2AP2	6	294	12	291	2	265	13	283	0.00754717	0.0204082	0.0459364	0.0412371	1.63379	0.569703	ns
CDK4	0	1871	10	2027	0	1717	21	2193	0	0	0.00957592	0.0049334	6.20059	0.0180733	up
CDK5	0	370	0	489	1	389	0	456	0.00257069	0	0	0	-3.79218	1	ns
CDK5R1	1	253	2	195	0	214	0	234	0	0.00395257	0	0.0102564	1.33231	1	ns
CDK5RAP1	3	559	6	529	5	521	5	555	0.00959693	0.00536673	0.00900901	0.0113422	0.438603	1	ns
CDK5RAP2	6	2287	2	2210	1	2197	11	2701	0.000455166	0.00262352	0.00407257	0.000904977	0.659148	1	ns
CDK6	6	2251	14	1824	4	2193	13	2096	0.00182399	0.00266548	0.00620229	0.00767544	1.58592	0.419686	ns
CDK7	1	230	3	237	0	227	1	275	0	0.00434783	0.00363636	0.0126582	1.85874	1	ns
CDK8	1	538	4	525	1	472	10	538	0.00211864	0.00185874	0.0185874	0.00761905	2.66022	1	ns
CDK9	0	514	2	500	0	491	2	545	0	0	0.00366972	0.004	5.29824	1	ns
CDKAL1	1	396	4	463	4	409	1	454	0.00977995	0.00252525	0.00220264	0.00863931	-0.179533	1	ns
CDKL2	0	189	1	224	0	184	4	242	0	0	0.0165289	0.00446429	6.72746	1	ns
CDKL5	10	518	2	486	1	472	2	466	0.00211864	0.019305	0.00429185	0.00411523	-1.32902	1	ns
CDKN1A	0	1376	4	1608	0	1204	9	1683	0	0	0.00534759	0.00248756	5.32825	0.514283	ns
CDKN1B	0	542	0	596	2	505	1	650	0.0039604	0	0.00153846	0	-1.25891	1	ns
CDKN1C	0	56	0	65	0	50	1	82	0	0	0.0121951	0	5.95363	1	ns
CDKN2A	0	1648	42	1767	0	1573	64	1845	0	0	0.0346883	0.0237691	8.19617	7.2076e-11	up
CDKN2AIP	2	284	2	262	3	255	0	241	0.0117647	0.00704225	0	0.00763359	-1.27878	1	ns
CDKN2AIPNL	20	641	81	614	9	577	92	695	0.0155979	0.0312012	0.132374	0.131922	2.49254	7.53562e-10	up
CDKN2B	0	116	2	139	1	123	0	140	0.00813008	0	0	0.0143885	0.808428	1	ns
CDKN2C	6	490	1	533	2	460	3	547	0.00434783	0.0122449	0.00548446	0.00187617	-1.15126	1	ns
CDKN2D	0	72	3	72	0	43	3	93	0	0	0.0322581	0.0416667	8.53381	1	ns
CDKN3	0	427	3	554	0	389	5	590	0	0	0.00847458	0.00541516	6.1385	0.834318	ns
CDNF	0	47	3	52	0	50	0	50	0	0	0	0.0576923	8.17723	1	ns
CDO1	1	70	1	78	0	61	0	79	0	0.0142857	0	0.0128205	-0.153845	1	ns
CDON	4	689	9	723	5	691	6	892	0.00723589	0.00580552	0.00672646	0.0124481	0.54911	1	ns
CDPF1	1	191	0	150	2	140	2	170	0.0142857	0.0052356	0.0117647	0	-0.720971	1	ns
CDR2	0	426	3	431	2	405	3	480	0.00493827	0	0.00625	0.00696056	1.38401	1	ns
CDR2L	4	268	12	277	5	282	8	288	0.0177305	0.0149254	0.0277778	0.0433213	1.11773	1	ns
CDRT4	0	22	0	23	1	25	0	35	0.04	0	0	0	-7.65105	1	ns
CDS1	3	524	8	457	2	413	12	528	0.00484262	0.00572519	0.0227273	0.0175055	1.9088	0.475904	ns
CDS2	29	1886	48	1853	29	1658	57	2066	0.017491	0.0153765	0.0275895	0.0259039	0.699337	0.419626	ns
CDT1	26	1891	63	1406	16	1716	75	1454	0.00932401	0.0137493	0.0515818	0.044808	2.05319	1.45441e-06	up
CDV3	2	3270	8	2880	2	3069	4	3134	0.000651678	0.000611621	0.00127632	0.00277778	1.53963	1	ns
CDX2	0	280	4	298	2	235	2	282	0.00851064	0	0.0070922	0.0134228	1.24983	1	ns
CDYL	1	749	1	696	2	725	1	752	0.00275862	0.00133511	0.00132979	0.00143678	-0.533438	1	ns
CEACAM19	2	161	0	135	4	120	2	143	0.0333333	0.0124224	0.013986	0	-1.69577	1	ns
CEBPA	0	196	4	201	1	154	1	196	0.00649351	0	0.00510204	0.0199005	1.91273	1	ns
CEBPB	0	358	2	337	2	365	1	385	0.00547945	0	0.0025974	0.00593472	0.62058	1	ns
CEBPG	0	2152	24	2326	7	1919	39	2502	0.00364773	0	0.0155875	0.0103181	2.76228	0.0646371	ns
CEBPZ	0	1379	1	1308	0	1461	0	1484	0	0	0	0.000764526	2.26982	1	ns
CEBPZOS	28	1287	42	1340	28	1249	81	1532	0.0224179	0.021756	0.0528721	0.0313433	0.927792	0.63842	ns
CECR2	7	985	11	868	8	884	18	1003	0.00904977	0.0071066	0.0179462	0.0126728	0.913966	1	ns
CEL	0	79	0	65	0	71	1	64	0	0	0.015625	0	6.30606	1	ns
CELF1	7	3055	8	3078	3	2859	4	3422	0.00104932	0.00229133	0.00116891	0.00259909	0.164399	1	ns
CELF2	9	673	4	674	1	621	8	771	0.00161031	0.013373	0.0103761	0.00593472	0.120933	1	ns
CELF5	0	86	0	53	1	72	4	62	0.0138889	0	0.0645161	0	2.19957	1	ns
CELSR1	13	1227	19	1282	8	1069	21	1419	0.00748363	0.0105949	0.0147992	0.0148206	0.706114	1	ns
CELSR2	18	1629	40	1463	13	1385	32	1483	0.00938628	0.0110497	0.0215779	0.0273411	1.25112	0.116897	ns
CELSR3	15	2015	29	2074	10	1839	29	2160	0.00543774	0.00744417	0.0134259	0.0139826	1.07754	0.291629	ns
CEMIP2	5	648	9	599	4	601	9	701	0.00665557	0.00771605	0.0128388	0.015025	0.945551	1	ns
CENATAC	1	250	3	255	1	237	0	286	0.00421941	0.004	0	0.0117647	0.506994	1	ns
CENPA	0	215	0	272	1	186	3	344	0.00537634	0	0.00872093	0	0.677875	1	ns
CENPB	4	742	20	781	2	735	20	757	0.00272109	0.00539084	0.0264201	0.0256082	2.65158	0.0117528	up
CENPC	1	528	0	537	1	521	1	614	0.00191939	0.00189394	0.00162866	0	-1.13401	1	ns
CENPE	6	632	7	1078	9	652	12	1233	0.0138037	0.00949367	0.00973236	0.00649351	-0.516529	1	ns
CENPF	2	4311	2	4031	1	4213	3	4409	0.000237361	0.000463929	0.000680426	0.000496155	0.611026	1	ns
CENPH	18	1166	14	1053	13	1035	17	1202	0.0125604	0.0154374	0.0141431	0.0132953	-0.0289053	1	ns
CENPI	2	639	3	664	2	558	5	755	0.00358423	0.00312989	0.00662252	0.00451807	0.713878	1	ns
CENPJ	2	917	4	815	2	913	1	894	0.00219058	0.00218103	0.00111857	0.00490798	0.445731	1	ns
CENPK	2	686	3	758	1	763	1	919	0.00131062	0.00291545	0.00108814	0.00395778	0.245171	1	ns
CENPL	4	382	8	354	9	381	5	411	0.023622	0.0104712	0.0121655	0.0225989	0.0279588	1	ns
CENPM	0	254	2	257	0	214	4	228	0	0	0.0175439	0.0077821	6.99582	1	ns
CENPN	12	553	20	592	8	513	22	663	0.0155945	0.0216998	0.0331825	0.0337838	0.841064	0.881624	ns
CENPO	4	787	13	949	2	693	21	991	0.002886	0.00508259	0.0211907	0.0136986	2.10287	0.355256	ns
CENPP	3	396	7	370	4	339	3	402	0.0117994	0.00757576	0.00746269	0.0189189	0.441404	1	ns
CENPQ	1	370	1	336	1	356	0	413	0.00280899	0.0027027	0	0.00297619	-0.846621	1	ns
CENPT	0	997	12	899	0	999	3	914	0	0	0.00328228	0.0133482	6.39493	0.43046	ns
CENPU	1	1165	0	1280	0	1158	0	1490	0	0.000858369	0	0	-2.40377	1	ns
CENPV	6	992	106	1067	7	841	78	1102	0.00832342	0.00604839	0.0707804	0.099344	3.54703	1.94361e-11	up
CENPX	2	352	37	320	0	253	36	342	0	0.00568182	0.105263	0.115625	5.23222	2.54804e-08	up
CEP104	12	1036	17	881	5	944	18	999	0.00529661	0.011583	0.018018	0.0192963	1.13516	0.831725	ns
CEP112	0	197	3	161	0	190	0	163	0	0	0	0.0186335	6.55716	1	ns
CEP120	3	840	1	822	3	827	2	951	0.00362757	0.00357143	0.00210305	0.00121655	-1.07192	1	ns
CEP126	2	289	1	247	1	266	0	261	0.0037594	0.00692042	0	0.00404858	-1.3566	1	ns
CEP128	8	536	11	485	4	506	0	538	0.00790514	0.0149254	0	0.0226804	-0.0094334	1	ns
CEP131	4	473	8	524	2	480	11	578	0.00416667	0.00845666	0.0190311	0.0152672	1.42776	1	ns
CEP135	2	1033	3	783	4	988	2	961	0.00404858	0.00193611	0.00208117	0.00383142	-0.0169194	1	ns
CEP152	3	618	7	601	3	594	2	672	0.00505051	0.00485437	0.00297619	0.0116473	0.552829	1	ns
CEP162	3	220	0	170	2	183	0	235	0.010929	0.0136364	0	0	-6.95218	1	ns
CEP164	3	1007	6	990	4	964	6	1137	0.00414938	0.00297915	0.00527704	0.00606061	0.654755	1	ns
CEP170	2	4042	5	3876	1	3865	4	4341	0.000258732	0.000494805	0.000921447	0.00128999	1.33853	1	ns
CEP170B	6	677	14	649	5	598	15	740	0.0083612	0.00886263	0.0202703	0.0215716	1.27077	0.434791	ns
CEP19	1	151	6	174	1	135	6	195	0.00740741	0.00662252	0.0307692	0.0344828	2.20151	0.792596	ns
CEP192	9	846	9	844	8	805	15	947	0.00993789	0.0106383	0.0158395	0.0106635	0.362071	1	ns
CEP20	32	792	51	672	29	690	66	758	0.042029	0.040404	0.0870712	0.0758929	0.981533	0.0491598	ns
CEP250	6	1570	11	1353	2	1585	7	1551	0.00126183	0.00382166	0.00451322	0.00813008	1.28145	1	ns
CEP290	7	835	6	861	9	811	5	934	0.0110974	0.00838323	0.00535332	0.00696864	-0.652317	1	ns
CEP295	9	1018	13	969	4	988	7	1090	0.00404858	0.00884086	0.00642202	0.0134159	0.614328	1	ns
CEP350	11	2463	12	2245	9	2296	12	2487	0.00391986	0.0044661	0.00482509	0.00534521	0.272407	1	ns
CEP41	3	520	16	576	3	525	8	597	0.00571429	0.00576923	0.0134003	0.0277778	1.82439	0.766439	ns
CEP43	0	737	1	745	0	585	0	842	0	0	0	0.00134228	2.94699	1	ns
CEP44	2	960	9	994	2	957	11	1121	0.00208986	0.00208333	0.00981267	0.00905433	2.12432	0.282042	ns
CEP55	1	647	0	812	3	652	0	936	0.00460123	0.0015456	0	0	-4.98796	1	ns
CEP57	2	1338	1	1153	5	1296	2	1371	0.00385802	0.00149477	0.00145879	0.000867303	-1.13631	1	ns
CEP57L1	9	958	14	1122	5	1077	25	1189	0.00464253	0.00939457	0.0210261	0.0124777	1.24326	1	ns
CEP63	2	424	2	418	1	368	1	435	0.00271739	0.00471698	0.00229885	0.00478469	-0.0678698	1	ns
CEP68	1	468	10	469	5	487	13	547	0.0102669	0.00213675	0.023766	0.021322	1.84528	0.683365	ns
CEP70	7	675	4	673	2	631	3	768	0.00316957	0.0103704	0.00390625	0.00594354	-0.451211	1	ns
CEP72	2	306	1	296	3	273	5	308	0.010989	0.00653595	0.0162338	0.00337838	0.160603	1	ns
CEP76	0	187	1	186	1	160	3	205	0.00625	0	0.0146341	0.00537634	1.64773	1	ns
CEP78	21	1762	46	1773	20	1829	45	1990	0.0109349	0.0119183	0.0226131	0.0259447	1.08067	0.0736996	ns
CEP83	6	426	5	420	3	402	4	417	0.00746269	0.0140845	0.00959233	0.0119048	-0.00332781	1	ns
CEP85	0	1053	3	1074	0	980	4	1244	0	0	0.00321543	0.0027933	4.95623	0.792596	ns
CEP85L	3	581	7	610	1	535	6	608	0.00186916	0.00516351	0.00986842	0.0114754	1.57467	1	ns
CEP89	10	405	13	402	7	410	17	419	0.0170732	0.0246914	0.0405728	0.0323383	0.80092	1	ns
CEP95	1	956	4	755	0	950	1	870	0	0.00104603	0.00114943	0.00529801	2.41547	1	ns
CEP97	21	992	15	1203	18	915	11	1415	0.0196721	0.0211694	0.00777385	0.0124688	-1.0055	0.724798	ns
CEPT1	0	1164	0	1106	0	1027	2	1192	0	0	0.00167785	0	3.23101	1	ns
CERCAM	2	907	13	840	0	831	16	886	0	0.00220507	0.0180587	0.0154762	3.81009	0.0211293	up
CERK	3	1489	5	1472	3	1345	11	1548	0.00223048	0.00201478	0.00710594	0.00339674	1.26763	1	ns
CERS1	4	91	5	57	0	71	5	74	0	0.043956	0.0675676	0.0877193	1.81611	1	ns
CERS2	3	2541	17	2075	4	2253	29	2329	0.00177541	0.00118064	0.0124517	0.00819277	2.72347	0.0228777	up
CERS4	2	220	9	154	2	186	8	159	0.0107527	0.00909091	0.0503145	0.0584416	2.44253	0.224235	ns
CERS5	0	480	16	517	1	449	19	529	0.00222717	0	0.0359168	0.0309478	4.7882	0.00341941	up
CERS6	2	1779	5	1847	2	1657	10	2028	0.001207	0.00112423	0.00493097	0.00270709	1.63066	1	ns
CERT1	2	927	2	716	4	855	4	811	0.00467836	0.0021575	0.00493218	0.0027933	0.171771	1	ns
CES2	8	587	14	421	6	520	27	467	0.0115385	0.0136286	0.0578158	0.0332542	1.84718	0.219632	ns
CES3	2	423	5	342	3	347	5	355	0.00864553	0.00472813	0.0140845	0.0146199	1.09048	1	ns
CETN2	5	578	20	532	0	521	28	620	0	0.00865052	0.0451613	0.037594	3.2285	0.0131836	up
CETN3	2	746	6	804	1	761	0	890	0.00131406	0.00268097	0	0.00746269	0.869171	1	ns
CFAP20	0	564	2	482	0	515	2	547	0	0	0.00365631	0.00414938	5.32295	1	ns
CFAP20DC	3	256	3	230	1	239	3	230	0.0041841	0.0117188	0.0130435	0.0130435	0.707031	1	ns
CFAP298	1	161	1	140	0	137	2	149	0	0.00621118	0.0134228	0.00714286	1.69554	1	ns
CFAP300	0	48	0	37	1	33	1	56	0.030303	0	0.0178571	0	-0.756383	1	ns
CFAP36	0	674	0	646	1	659	7	656	0.00151745	0	0.0106707	0	2.66211	1	ns
CFAP410	3	194	4	171	0	135	5	169	0	0.0154639	0.0295858	0.0233918	1.76337	1	ns
CFAP43	1	109	0	91	0	91	0	86	0	0.00917431	0	0	-5.55064	1	ns
CFAP44	0	459	5	479	7	477	4	555	0.0146751	0	0.00720721	0.0104384	0.262675	1	ns
CFAP54	0	61	1	68	0	60	0	67	0	0	0	0.0147059	6.21974	1	ns
CFAP69	1	151	0	120	1	152	0	158	0.00657895	0.00662252	0	0	-6.06625	1	ns
CFAP70	1	527	4	645	0	535	0	665	0	0.00189753	0	0.00620155	1.60973	1	ns
CFAP97	1	826	0	810	0	868	2	936	0	0.00121065	0.00213675	0	0.728141	1	ns
CFD	2	132	6	134	1	103	5	134	0.00970874	0.0151515	0.0373134	0.0447761	1.71531	1	ns
CFHR3	0	92	1	146	0	95	3	155	0	0	0.0193548	0.00684932	7.04462	1	ns
CFL1	0	4004	75	4180	0	3666	103	4221	0	0	0.0244018	0.0179426	7.73282	1.41552e-19	up
CFL2	6	1868	28	1743	8	1787	26	1882	0.00447678	0.00321199	0.0138151	0.0160643	1.9309	0.0215264	up
CFLAR	2	555	6	532	0	521	4	609	0	0.0036036	0.00656814	0.0112782	2.24627	1	ns
CGGBP1	1	3445	16	3484	1	3171	4	3990	0.000315358	0.000290276	0.00100251	0.00459242	2.8466	1	ns
CGN	4	771	7	687	4	746	5	753	0.00536193	0.00518807	0.00664011	0.0101892	0.663686	1	ns
CGNL1	2	257	2	241	3	264	2	242	0.0113636	0.0077821	0.00826446	0.00829876	-0.206717	1	ns
CGRRF1	3	200	1	219	3	178	1	254	0.0168539	0.015	0.00393701	0.00456621	-1.88088	1	ns
CHAF1A	4	2049	23	2072	7	1939	29	2311	0.00361011	0.00195217	0.0125487	0.0111004	2.04922	0.0368482	up
CHAF1B	6	1137	12	1044	6	1035	13	1193	0.0057971	0.00527704	0.0108969	0.0114943	1.00274	0.792596	ns
CHAMP1	1	694	3	679	3	612	2	763	0.00490196	0.00144092	0.00262123	0.00441826	0.145962	1	ns
CHCHD1	0	303	2	263	1	260	3	252	0.00384615	0	0.0119048	0.00760456	2.28426	1	ns
CHCHD10	8	433	33	307	3	395	37	281	0.00759494	0.0184758	0.131673	0.107492	3.18768	4.04075e-06	up
CHCHD2	23	2221	259	2282	20	2009	290	2257	0.0099552	0.0103557	0.128489	0.113497	3.56165	2.58957e-48	up
CHCHD3	11	1238	107	1354	11	1167	106	1445	0.00942588	0.0088853	0.0733564	0.0790251	3.04311	1.68555e-15	up
CHCHD4	1	352	18	293	4	369	13	276	0.0108401	0.00284091	0.0471014	0.0614334	2.96963	0.0356631	up
CHCHD5	3	105	8	96	1	99	11	107	0.010101	0.0285714	0.102804	0.0833333	2.2611	0.470342	ns
CHCHD6	2	235	2	234	2	255	2	271	0.00784314	0.00851064	0.00738007	0.00854701	-0.0376748	1	ns
CHCHD7	1	552	10	548	2	487	14	624	0.00410678	0.00181159	0.0224359	0.0182482	2.74032	0.195429	ns
CHD1	1	2182	5	1900	1	2140	3	2090	0.00046729	0.000458295	0.00143541	0.00263158	1.92254	1	ns
CHD2	0	2255	3	2002	3	2185	4	2194	0.001373	0	0.00182315	0.0014985	1.16274	1	ns
CHD3	21	3331	95	3746	12	3143	91	3974	0.00381801	0.00630441	0.0228988	0.0253604	2.23099	4.97496e-08	up
CHD4	0	348	6	265	0	296	2	294	0	0	0.00680272	0.0226415	7.21161	0.792596	ns
CHD6	7	1937	16	1817	11	1875	18	1974	0.00586667	0.00361384	0.00911854	0.00880572	0.904769	0.978471	ns
CHD7	10	1506	18	1560	9	1465	11	1765	0.00614334	0.00664011	0.00623229	0.0115385	0.468977	1	ns
CHD8	2	3059	8	3052	3	3044	5	3347	0.000985545	0.000653808	0.00149388	0.00262123	1.2302	1	ns
CHD9	12	1498	14	1133	13	1521	16	1265	0.00854701	0.00801068	0.0126482	0.0123566	0.588875	1	ns
CHDH	2	473	4	378	6	465	3	395	0.0129032	0.00422833	0.00759494	0.010582	0.084496	1	ns
CHEK1	7	1194	13	1096	10	1117	12	1313	0.00895255	0.00586265	0.00913938	0.0118613	0.497688	1	ns
CHEK2	2	563	0	600	0	479	1	652	0	0.0035524	0.00153374	0	-1.11392	1	ns
CHERP	1	1419	1	1331	1	1330	3	1297	0.00075188	0.000704722	0.00231303	0.000751315	0.978567	1	ns
CHFR	12	379	12	297	7	345	15	284	0.0202899	0.0316623	0.0528169	0.040404	0.84102	1	ns
CHIC1	1	320	2	294	1	304	2	351	0.00328947	0.003125	0.00569801	0.00680272	0.941213	1	ns
CHIC2	1	143	0	130	2	124	0	139	0.016129	0.00699301	0	0	-6.86555	1	ns
CHID1	0	592	18	655	2	553	21	725	0.00361664	0	0.0289655	0.0274809	3.89161	0.00799506	up
CHKA	3	388	4	333	0	335	0	373	0	0.00773196	0	0.012012	0.622552	1	ns
CHM	3	799	3	800	7	819	5	878	0.00854701	0.00375469	0.00569476	0.00375	-0.374307	1	ns
CHML	1	2267	2	2211	0	2297	5	2501	0	0.000441112	0.0019992	0.000904568	2.27537	1	ns
CHMP1A	0	667	12	627	0	584	12	670	0	0	0.0179104	0.0191388	7.54107	0.005132	up
CHMP1B	2	532	3	505	1	444	7	478	0.00225225	0.0037594	0.0146444	0.00594059	1.74249	1	ns
CHMP2A	7	679	37	640	5	676	37	729	0.00739645	0.0103093	0.0507545	0.0578125	2.60275	0.000110046	up
CHMP2B	0	1273	3	1374	0	1196	3	1582	0	0	0.00189633	0.00218341	4.41945	0.817587	ns
CHMP3	0	406	9	347	2	361	9	419	0.00554017	0	0.0214797	0.0259366	3.05229	0.301623	ns
CHMP4B	0	959	41	909	1	891	40	997	0.00112233	0	0.0401204	0.0451045	6.0135	3.35077e-09	up
CHMP4C	1	132	4	159	1	123	0	182	0.00813008	0.00757576	0	0.0251572	0.672841	1	ns
CHMP5	0	1238	10	1160	9	1166	10	1198	0.0077187	0	0.00834725	0.00862069	1.11638	1	ns
CHMP6	2	226	3	212	1	194	0	220	0.00515464	0.00884956	0	0.0141509	0.0148283	1	ns
CHMP7	0	707	5	864	0	605	0	832	0	0	0	0.00578704	4.90377	1	ns
CHN1	0	450	4	378	1	380	2	443	0.00263158	0	0.00451467	0.010582	2.43354	1	ns
CHORDC1	1	1219	3	1315	1	1264	2	1474	0.000791139	0.000820345	0.00135685	0.00228137	1.08327	1	ns
CHP1	1	865	4	831	3	778	2	903	0.00385604	0.00115607	0.00221484	0.00481348	0.471792	1	ns
CHPF	1	490	7	426	3	441	12	535	0.00680272	0.00204082	0.0224299	0.0164319	2.1108	0.726828	ns
CHPF2	1	712	4	530	3	621	2	567	0.00483092	0.00140449	0.00352734	0.00754717	0.80896	1	ns
CHPT1	4	898	27	999	3	805	29	1184	0.00372671	0.00445434	0.0244932	0.027027	2.62553	0.00163666	up
CHRAC1	0	546	18	798	3	564	20	821	0.00531915	0	0.0243605	0.0225564	3.09373	0.0717848	ns
CHRD	5	216	7	217	1	186	9	213	0.00537634	0.0231481	0.0422535	0.0322581	1.37905	1	ns
CHRFAM7A	0	64	0	57	1	69	1	51	0.0144928	0	0.0196078	0	0.430967	1	ns
CHRNA3	1	147	1	138	0	108	3	156	0	0.00680272	0.0192308	0.00724638	1.92962	1	ns
CHRNA5	5	591	5	572	2	579	4	577	0.00345423	0.00846024	0.00693241	0.00874126	0.389904	1	ns
CHRNB1	5	173	2	156	3	136	5	200	0.0220588	0.0289017	0.025	0.0128205	-0.428254	1	ns
CHRNE	0	34	0	32	0	34	1	29	0	0	0.0344828	0	7.43807	1	ns
CHST10	0	426	3	374	1	372	4	376	0.00268817	0	0.0106383	0.00802139	2.70708	1	ns
CHST11	2	339	3	292	2	341	6	318	0.0058651	0.00589971	0.0188679	0.010274	1.29416	1	ns
CHST12	3	436	10	441	1	404	12	475	0.00247525	0.00688073	0.0252632	0.0226757	2.33273	0.365377	ns
CHST14	3	246	10	221	2	193	12	257	0.0103627	0.0121951	0.0466926	0.0452489	2.01749	0.211674	ns
CHST15	8	511	7	541	4	479	6	533	0.00835073	0.0156556	0.011257	0.012939	0.0112638	1	ns
CHST2	0	225	1	209	2	164	6	225	0.0121951	0	0.0266667	0.00478469	1.35249	1	ns
CHST3	3	337	6	321	1	309	4	333	0.00323625	0.00890208	0.012012	0.0186916	1.32463	1	ns
CHST9	0	155	2	239	0	159	1	244	0	0	0.00409836	0.0083682	5.98488	1	ns
CHSY1	11	1124	12	1033	10	1087	11	1203	0.00919963	0.00978648	0.00914381	0.0116167	0.127608	1	ns
CHTF18	0	1243	2	1139	0	1079	4	1157	0	0	0.00345722	0.00175593	4.75839	1	ns
CHTOP	0	2772	2	2577	1	2520	2	2756	0.000396825	0	0.000725689	0.000776096	1.51167	1	ns
CHUK	1	1223	0	1025	0	1113	0	1224	0	0.000817661	0	0	-2.34719	1	ns
CHURC1	1	678	2	560	1	620	1	617	0.0016129	0.00147493	0.00162075	0.00357143	0.713732	1	ns
CIAO1	1	1884	3	1654	0	1728	2	1836	0	0.000530786	0.00108932	0.00181378	2.08619	1	ns
CIAO2A	0	506	3	477	0	456	6	521	0	0	0.0115163	0.00628931	6.4923	0.792596	ns
CIAO2B	18	448	132	409	12	381	137	422	0.0314961	0.0401786	0.324645	0.322738	3.17151	1.10368e-27	up
CIAO3	2	374	10	315	0	342	10	353	0	0.00534759	0.0283286	0.031746	3.44162	0.0997659	ns
CIAPIN1	0	811	3	706	0	728	9	775	0	0	0.0116129	0.00424929	6.32753	0.461398	ns
CIB1	0	417	16	411	0	362	17	457	0	0	0.0371991	0.0389294	8.57608	0.000642149	up
CIB2	3	359	36	289	0	312	29	265	0	0.00835655	0.109434	0.124567	4.77458	1.45297e-07	up
CIBAR1	0	456	7	548	1	435	0	593	0.00229885	0	0	0.0127737	2.37626	1	ns
CIC	4	855	19	814	6	771	14	897	0.0077821	0.00467836	0.0156076	0.0233415	1.62865	0.62584	ns
CILK1	2	455	3	410	6	459	5	444	0.0130719	0.0043956	0.0112613	0.00731707	0.0879712	1	ns
CILP2	2	161	1	160	0	166	3	178	0	0.0124224	0.0168539	0.00625	0.884592	1	ns
CINP	1	347	7	331	4	312	5	352	0.0128205	0.00288184	0.0142045	0.021148	1.16071	1	ns
CIP2A	2	1254	3	1438	0	1310	0	1751	0	0.0015949	0	0.00208623	0.349071	1	ns
CIPC	3	446	1	403	1	388	7	486	0.00257732	0.00672646	0.0144033	0.00248139	0.84613	1	ns
CIR1	3	376	1	300	1	364	0	359	0.00274725	0.00797872	0	0.00333333	-1.62866	1	ns
CIRBP	25	2064	72	1697	10	1893	69	1750	0.00528262	0.0121124	0.0394286	0.0424278	2.22145	8.66016e-07	up
CISD1	2	383	4	375	4	397	1	481	0.0100756	0.00522193	0.002079	0.0106667	-0.259566	1	ns
CISD2	30	750	89	890	24	757	99	1012	0.0317041	0.04	0.0978261	0.1	1.46154	3.86479e-05	up
CIT	5	1565	11	1825	8	1482	12	1955	0.00539811	0.00319489	0.00613811	0.0060274	0.491894	1	ns
CITED1	0	13	1	12	1	13	0	10	0.0769231	0	0	0.0833333	0.115189	1	ns
CITED2	1	681	1	418	0	591	0	450	0	0.00146843	0	0.00239234	0.635767	1	ns
CIZ1	38	1887	159	1792	20	1793	176	1818	0.0111545	0.0201378	0.0968097	0.0887277	2.56019	1.26756e-19	up
CKAP2	2	2887	9	3047	1	2822	11	3445	0.000354359	0.000692761	0.00319303	0.00295372	2.34742	0.284549	ns
CKAP2L	0	673	4	745	2	625	1	856	0.0032	0	0.00116822	0.00536913	0.986647	1	ns
CKAP4	5	1418	4	1132	3	1304	10	1272	0.00230061	0.00352609	0.00786164	0.00353357	0.944086	1	ns
CKAP5	4	6348	23	6795	8	5926	24	7547	0.00134998	0.00063012	0.00318007	0.00338484	1.63368	0.160606	ns
CKB	32	8019	320	7908	28	7199	326	7991	0.00388943	0.00399052	0.0407959	0.0404654	3.3337	2.49959e-57	up
CKMT1A	0	221	0	260	0	213	3	290	0	0	0.0103448	0	5.72039	1	ns
CKMT1B	0	392	0	488	1	391	6	502	0.00255754	0	0.0119522	0	2.13976	1	ns
CKS1B	0	1118	79	1246	0	994	88	1300	0	0	0.0676923	0.0634029	9.3586	2.52199e-19	up
CLASP1	6	1656	2	1601	8	1558	11	1793	0.00513479	0.00362319	0.00613497	0.00124922	-0.240178	1	ns
CLASP2	3	2497	3	1951	1	2243	8	2096	0.000445831	0.00120144	0.00381679	0.00153767	1.58825	1	ns
CLASRP	2	800	7	624	3	743	6	664	0.00403769	0.0025	0.00903614	0.0112179	1.60206	0.941621	ns
CLBA1	5	179	1	159	1	133	1	157	0.0075188	0.027933	0.00636943	0.00628931	-1.47122	1	ns
CLCC1	12	1483	42	1345	9	1347	48	1501	0.00668151	0.00809171	0.0319787	0.0312268	2.08222	7.879e-05	up
CLCN2	3	131	2	116	0	124	1	127	0	0.0229008	0.00787402	0.0172414	0.132074	1	ns
CLCN3	1	2434	13	2315	3	2242	9	2464	0.00133809	0.000410846	0.0036526	0.00561555	2.28039	0.545335	ns
CLCN5	6	1073	14	1025	10	1011	24	1215	0.0098912	0.0055918	0.0197531	0.0136585	1.09976	1	ns
CLCN6	2	407	2	361	2	349	7	350	0.00573066	0.004914	0.02	0.00554017	1.24704	1	ns
CLCN7	0	962	2	684	5	797	7	723	0.00627353	0	0.00968188	0.00292398	0.98418	1	ns
CLDN1	0	51	0	87	0	46	3	118	0	0	0.0254237	0	7.00134	1	ns
CLDN12	0	1114	3	1012	1	1004	2	1182	0.000996016	0	0.00169205	0.00296443	2.02167	1	ns
CLDN15	4	349	3	350	2	339	4	362	0.00589971	0.0114613	0.0110497	0.00857143	0.174664	1	ns
CLDND1	0	1420	38	1517	0	1289	40	1664	0	0	0.0240385	0.0250494	7.94509	3.66461e-09	up
CLEC16A	4	826	15	840	4	790	9	847	0.00506329	0.00484262	0.0106257	0.0178571	1.50499	0.826401	ns
CLEC2D	1	129	0	127	1	126	0	140	0.00793651	0.00775194	0	0	-6.31183	1	ns
CLEC4F	0	93	0	101	1	106	0	126	0.00943396	0	0	0	-5.59006	1	ns
CLGN	2	533	4	716	1	518	6	832	0.0019305	0.00375235	0.00721154	0.00558659	1.14372	1	ns
CLHC1	1	282	2	238	5	266	2	260	0.018797	0.0035461	0.00769231	0.00840336	-0.468197	1	ns
CLIC1	0	1227	15	1133	0	1097	14	1154	0	0	0.0121317	0.0132392	6.99836	0.00123137	up
CLIC4	4	3753	15	4114	4	3591	19	4638	0.0011139	0.00106581	0.00409659	0.00364609	1.73884	0.17398	ns
CLIP1	3	1299	4	1273	3	1300	9	1312	0.00230769	0.00230947	0.00685976	0.00314218	1.08259	1	ns
CLIP2	3	374	6	322	5	326	14	333	0.0153374	0.00802139	0.042042	0.0186335	1.3696	1	ns
CLIP4	2	378	1	364	1	315	3	370	0.0031746	0.00529101	0.00810811	0.00274725	0.351373	1	ns
CLK1	2	892	3	809	0	851	0	870	0	0.00224215	0	0.00370828	0.678381	1	ns
CLK2	1	2119	0	1884	0	1931	0	1860	0	0.000471921	0	0	-1.74829	1	ns
CLK3	0	707	1	687	0	682	3	713	0	0	0.00420757	0.0014556	4.87361	1	ns
CLK4	1	499	0	478	0	443	3	544	0	0.00200401	0.00551471	0	1.37455	1	ns
CLMN	5	524	11	515	6	527	9	564	0.0113852	0.00954198	0.0159574	0.0213592	0.828431	1	ns
CLN5	0	736	0	695	0	731	4	791	0	0	0.00505689	0	4.71614	1	ns
CLN6	4	543	8	511	5	484	9	524	0.0103306	0.00736648	0.0171756	0.0156556	0.884104	1	ns
CLN8	7	515	25	622	11	429	19	661	0.025641	0.0135922	0.0287443	0.0401929	0.81005	1	ns
CLNS1A	9	2027	47	1868	17	1878	50	2044	0.00905218	0.00444006	0.0244618	0.0251606	1.86344	0.00170672	up
CLOCK	7	801	12	866	12	776	12	921	0.0154639	0.00873908	0.0130293	0.0138568	0.150496	1	ns
CLP1	1	140	1	121	2	129	3	145	0.0155039	0.00714286	0.0206897	0.00826446	0.351712	1	ns
CLPB	35	1261	53	1177	37	1156	64	1296	0.0320069	0.0277557	0.0493827	0.0450297	0.657965	0.425776	ns
CLPP	0	783	16	735	0	695	15	803	0	0	0.01868	0.0217687	7.66706	0.000921026	up
CLPTM1	0	1200	6	1214	0	1067	8	1211	0	0	0.00660611	0.00494234	5.87633	0.162941	ns
CLPTM1L	5	1313	45	1385	7	1166	58	1427	0.00600343	0.00380807	0.0406447	0.032491	2.87286	1.1908e-05	up
CLPX	5	769	5	832	3	754	7	886	0.00397878	0.00650195	0.00790068	0.00600962	0.401738	1	ns
CLSPN	10	1700	13	1775	7	1565	10	2007	0.00447284	0.00588235	0.00498256	0.00732394	0.244725	1	ns
CLSTN1	3	2789	13	2700	0	2673	22	2890	0	0.00107565	0.00761246	0.00481481	3.30723	0.0665271	ns
CLSTN3	8	1175	17	1020	4	1112	28	1159	0.00359712	0.00680851	0.0241588	0.0166667	1.95169	0.197187	ns
CLTA	0	1309	40	1136	0	1262	39	1186	0	0	0.0328836	0.0352113	8.41563	1.14427e-11	up
CLTB	0	624	63	552	0	592	78	600	0	0	0.13	0.11413	10.2546	8.91335e-20	up
CLTC	7	7330	42	7440	5	6599	47	8137	0.000757691	0.00095498	0.00577608	0.00564516	2.6031	5.62814e-06	up
CLTCL1	4	579	5	550	4	515	7	595	0.00776699	0.00690846	0.0117647	0.00909091	0.501271	1	ns
CLU	1	517	12	639	1	431	0	630	0.00232019	0.00193424	0	0.0187793	2.09112	1	ns
CLUAP1	0	305	1	224	0	251	1	274	0	0	0.00364964	0.00446429	5.37746	1	ns
CLUH	16	1296	34	1228	4	1299	40	1262	0.00307929	0.0123457	0.0316957	0.0276873	1.93105	0.0400049	up
CLUL1	4	82	0	84	0	68	2	87	0	0.0487805	0.0229885	0	-1.0788	1	ns
CLYBL	1	241	5	245	0	247	3	285	0	0.00414938	0.0105263	0.0204082	2.83963	1	ns
CMAS	2	1273	0	1157	0	1191	0	1286	0	0.00157109	0	0	-3.14657	1	ns
CMBL	4	586	9	507	5	475	18	589	0.0105263	0.00682594	0.0305603	0.0177515	1.46668	1	ns
CMC1	0	299	0	295	0	297	1	301	0	0	0.00332226	0	4.13843	1	ns
CMC2	4	237	2	274	2	206	2	297	0.00970874	0.0168776	0.00673401	0.00729927	-0.912232	1	ns
CMIP	2	727	4	675	3	708	2	695	0.00423729	0.00275103	0.0028777	0.00592593	0.324851	1	ns
CMPK1	0	1557	5	1528	0	1445	6	1824	0	0	0.00328947	0.00327225	5.07932	0.27476	ns
CMSS1	1	623	4	685	1	623	5	830	0.00160514	0.00160514	0.0060241	0.00583942	1.82269	1	ns
CMTM3	0	433	2	312	1	344	0	335	0.00290698	0	0	0.00641026	1.08919	1	ns
CMTM4	1	1780	16	1597	5	1423	10	1704	0.0035137	0.000561798	0.00586854	0.0100188	1.91176	1	ns
CMTM6	0	1746	2	1272	0	1588	3	1435	0	0	0.00209059	0.00157233	4.27162	0.67955	ns
CMTM7	0	243	1	216	0	229	1	240	0	0	0.00416667	0.00462963	5.49126	1	ns
CMTM8	0	130	0	121	1	146	0	122	0.00684932	0	0	0	-5.13941	1	ns
CMTR1	0	1557	13	1347	2	1374	13	1469	0.0014556	0	0.00884956	0.00965108	3.49766	0.0472978	up
CMTR2	2	405	0	281	3	351	1	282	0.00854701	0.00493827	0.0035461	0	-1.86916	1	ns
CNBD2	0	54	0	55	1	67	0	49	0.0149254	0	0	0	-6.24083	1	ns
CNBP	0	4215	13	4125	1	3931	13	4511	0.000254388	0	0.00288184	0.00315152	3.77801	0.0172635	up
CNDP2	6	520	22	472	8	497	44	499	0.0160966	0.0115385	0.0881764	0.0466102	2.27784	0.0508182	ns
CNEP1R1	1	217	7	224	4	218	0	280	0.0183486	0.00460829	0	0.03125	0.441617	1	ns
CNFN	0	48	1	41	0	46	2	38	0	0	0.0526316	0.0243902	8.59286	1	ns
CNIH1	2	2462	13	2100	7	2301	19	2294	0.00304216	0.000812348	0.00828248	0.00619048	1.85556	0.623806	ns
CNIH2	0	40	0	38	0	41	3	37	0	0	0.0810811	0	8.66678	1	ns
CNIH4	2	1375	6	1642	2	1329	13	1783	0.00150489	0.00145455	0.00729108	0.00365408	1.81868	0.917896	ns
CNKSR3	1	290	0	222	0	232	0	272	0	0.00344828	0	0	-4.18914	1	ns
CNN2	0	608	33	623	7	575	25	606	0.0121739	0	0.0412541	0.0529695	2.93185	0.0150213	up
CNN3	9	1912	25	1707	6	1783	28	1891	0.00336511	0.00470711	0.014807	0.0146456	1.84181	0.0194505	up
CNNM1	2	162	0	118	0	179	0	131	0	0.0123457	0	0	-5.97105	1	ns
CNNM2	2	638	0	538	2	526	5	628	0.00380228	0.0031348	0.00796178	0	0.193551	1	ns
CNNM3	3	695	7	688	2	618	5	753	0.00323625	0.00431655	0.00664011	0.0101744	1.13398	1	ns
CNNM4	5	586	6	623	5	609	9	765	0.00821018	0.00853242	0.0117647	0.00963082	0.350077	1	ns
CNOT1	44	8686	244	7797	51	7973	253	8326	0.00639659	0.00506562	0.0303867	0.0312941	2.40765	3.3963e-30	up
CNOT10	2	1075	6	887	1	919	0	994	0.00108814	0.00186047	0	0.00676437	1.14528	1	ns
CNOT11	0	1108	9	1067	1	990	7	1216	0.0010101	0	0.00575658	0.00843486	3.57201	0.335936	ns
CNOT2	1	1018	3	958	0	1047	2	1067	0	0.000982318	0.00187441	0.00313152	2.13854	1	ns
CNOT3	1	1138	12	1130	2	1043	6	1127	0.00191755	0.000878735	0.00532387	0.0106195	2.42969	0.874194	ns
CNOT4	5	739	10	884	5	746	10	902	0.00670241	0.0067659	0.0110865	0.0113122	0.725404	1	ns
CNOT6	22	2413	86	2533	31	2301	73	2812	0.0134724	0.00911728	0.0259602	0.0339518	1.39927	0.0140653	up
CNOT6L	6	1049	11	992	6	969	5	1160	0.00619195	0.00571973	0.00431034	0.0110887	0.365059	1	ns
CNOT7	0	1293	9	1480	0	1285	4	1603	0	0	0.00249532	0.00608108	5.45556	0.494791	ns
CNOT8	2	1089	4	1010	2	990	4	1150	0.0020202	0.00183655	0.00347826	0.0039604	0.912995	1	ns
CNOT9	4	1408	20	1448	0	1333	14	1566	0	0.00284091	0.00893997	0.0138122	2.91605	0.169192	ns
CNP	4	1049	63	1045	4	971	63	1099	0.00411946	0.00381316	0.0573248	0.0602871	3.85662	3.14215e-12	up
CNPPD1	3	305	16	280	1	286	14	240	0.0034965	0.00983607	0.0583333	0.0571429	3.09558	0.0140178	up
CNPY2	2	181	1	196	1	167	0	190	0.00598802	0.0110497	0	0.00510204	-1.70095	1	ns
CNPY3	0	415	6	400	0	385	3	425	0	0	0.00705882	0.015	6.79823	0.792596	ns
CNPY4	0	241	4	248	2	224	2	272	0.00892857	0	0.00735294	0.016129	1.37533	1	ns
CNRIP1	3	180	9	153	1	190	3	178	0.00526316	0.0166667	0.0168539	0.0588235	1.77768	1	ns
CNST	2	429	6	421	2	439	4	443	0.00455581	0.004662	0.00902935	0.0142518	1.31804	1	ns
CNTFR	3	185	10	155	3	176	11	197	0.0170455	0.0162162	0.0558376	0.0645161	1.84909	0.259979	ns
CNTLN	11	377	10	368	15	367	15	384	0.0408719	0.0291777	0.0390625	0.0271739	-0.0805169	1	ns
CNTN1	3	1103	4	1058	2	997	9	1180	0.00200602	0.00271985	0.00762712	0.00378072	1.23665	1	ns
CNTNAP1	0	310	0	266	0	278	1	293	0	0	0.00341297	0	4.17511	1	ns
CNTNAP2	5	926	5	1303	4	896	14	1455	0.00446429	0.00539957	0.00962199	0.0038373	0.4407	1	ns
CNTNAP3	0	194	1	258	1	220	1	242	0.00454545	0	0.00413223	0.00387597	0.79052	1	ns
CNTRL	9	914	21	741	9	860	15	843	0.0104651	0.00984683	0.0177936	0.0283401	1.1756	0.734162	ns
CNTROB	3	822	18	807	2	752	16	905	0.00265957	0.00364964	0.0176796	0.0223048	2.62608	0.0327378	up
COA1	24	1142	100	1231	21	1084	110	1399	0.0193727	0.0210158	0.0786276	0.0812348	1.97949	5.97962e-10	up
COA3	0	335	5	332	0	304	1	361	0	0	0.00277008	0.0150602	6.49428	1	ns
COA4	0	565	0	464	0	534	6	513	0	0	0.0116959	0	5.89432	1	ns
COA5	0	622	0	614	3	609	2	618	0.00492611	0	0.00323625	0	-0.577031	1	ns
COA6	10	514	29	445	6	464	39	490	0.012931	0.0194553	0.0795918	0.0651685	2.15332	0.00381045	up
COA7	1	706	4	648	6	661	6	676	0.00907716	0.00141643	0.00887574	0.00617284	0.511929	1	ns
COA8	2	88	8	104	3	98	5	102	0.0306122	0.0227273	0.0490196	0.0769231	1.23638	1	ns
COASY	6	984	41	1072	2	882	42	1051	0.00226757	0.00609756	0.0399619	0.0382463	3.19446	6.01943e-06	up
COBL	7	645	31	661	10	606	22	667	0.0165017	0.0108527	0.0329835	0.0468986	1.5392	0.305809	ns
COBLL1	6	386	3	340	3	385	9	381	0.00779221	0.015544	0.023622	0.00882353	0.472003	1	ns
COCH	14	1191	63	1166	19	1073	67	1285	0.0177074	0.0117548	0.0521401	0.0540309	1.84241	8.87283e-05	up
COG1	1	525	1	516	2	469	3	514	0.00426439	0.00190476	0.00583658	0.00193798	0.324303	1	ns
COG2	1	1323	2	1262	0	1268	0	1291	0	0.000755858	0	0.00158479	0.900883	1	ns
COG3	3	752	6	708	5	692	8	765	0.00722543	0.00398936	0.0104575	0.00847458	0.74509	1	ns
COG4	14	1061	28	969	23	996	40	994	0.0230924	0.0131951	0.0402414	0.0288958	0.926229	1	ns
COG5	1	898	5	803	2	816	5	931	0.00245098	0.00111359	0.00537057	0.00622665	1.64789	1	ns
COG6	0	943	5	840	0	919	0	979	0	0	0	0.00595238	4.94307	1	ns
COG7	6	353	11	311	6	367	12	326	0.0163488	0.0169972	0.0368098	0.0353698	1.10944	0.544243	ns
COG8	22	659	22	612	17	609	23	574	0.0279146	0.0333839	0.0400697	0.0359477	0.309568	1	ns
COIL	1	734	0	803	0	718	0	813	0	0.0013624	0	0	-2.96569	1	ns
COL13A1	1	195	1	153	0	178	2	232	0	0.00512821	0.00862069	0.00653595	1.52714	1	ns
COL14A1	0	230	4	245	1	215	4	261	0.00465116	0	0.0153257	0.0163265	2.71499	1	ns
COL18A1	24	1847	89	1812	23	1729	85	1850	0.0133025	0.012994	0.0459459	0.049117	1.84611	1.20827e-07	up
COL1A1	4	570	24	536	8	461	31	577	0.0173536	0.00701754	0.0537262	0.0447761	2.00612	0.0979076	ns
COL23A1	0	89	2	108	0	88	1	99	0	0	0.010101	0.0185185	7.1709	1	ns
COL24A1	0	211	1	186	1	193	2	193	0.00518135	0	0.0103627	0.00537634	1.56653	1	ns
COL25A1	10	548	10	513	6	546	10	553	0.010989	0.0182482	0.0180832	0.0194932	0.359844	1	ns
COL26A1	0	94	3	72	0	85	0	67	0	0	0	0.0416667	7.70966	1	ns
COL27A1	8	731	2	462	1	611	6	507	0.00163666	0.0109439	0.0118343	0.004329	0.356513	1	ns
COL2A1	4	894	42	936	10	783	40	1035	0.0127714	0.00447427	0.0386473	0.0448718	2.26269	0.00598408	up
COL3A1	0	130	1	186	0	140	3	224	0	0	0.0133929	0.00537634	6.56752	1	ns
COL4A1	6	1042	25	1015	16	918	23	1077	0.0174292	0.00575816	0.0213556	0.0246305	0.981732	1	ns
COL4A2	8	1873	26	1712	3	1748	38	1710	0.00171625	0.00427122	0.0222222	0.0151869	2.60366	0.00668999	up
COL4A4	0	98	0	187	0	75	1	181	0	0	0.00552486	0	4.83917	1	ns
COL4A5	9	1253	17	1141	5	1156	13	1279	0.00432526	0.00718276	0.0101642	0.0148992	1.10955	1	ns
COL4A6	23	722	45	632	15	640	40	707	0.0234375	0.031856	0.0565771	0.0712025	1.20552	0.142906	ns
COL5A1	17	882	30	749	14	837	28	842	0.0167264	0.0192744	0.0332542	0.0400534	1.02187	0.301703	ns
COL5A2	0	115	5	250	0	136	6	229	0	0	0.0262009	0.02	7.85801	0.964238	ns
COL6A1	2	2941	46	2489	3	2595	45	2554	0.00115607	0.000680041	0.0176194	0.0184813	4.15611	1.09911e-09	up
COL6A2	7	1431	36	1403	3	1377	41	1354	0.00217865	0.00489168	0.0302806	0.0256593	2.94893	5.02613e-05	up
COL7A1	2	450	0	248	0	436	3	316	0	0.00444444	0.00949367	0	1.06154	1	ns
COL9A3	0	144	0	146	1	147	5	170	0.00680272	0	0.0294118	0	2.08018	1	ns
COLEC12	1	541	4	460	0	504	3	503	0	0.00184843	0.00596421	0.00869565	2.85883	1	ns
COLGALT1	3	1636	10	1602	9	1440	18	1733	0.00625	0.00183374	0.0103866	0.0062422	1.02258	1	ns
COLGALT2	6	511	6	464	7	506	11	553	0.013834	0.0117417	0.0198915	0.012931	0.357441	1	ns
COMMD1	0	102	1	117	0	107	0	152	0	0	0	0.00854701	5.45072	1	ns
COMMD10	2	262	6	275	3	216	8	285	0.0138889	0.00763359	0.0280702	0.0218182	1.20529	1	ns
COMMD2	1	1064	1	998	1	908	5	1167	0.00110132	0.00093985	0.00428449	0.001002	1.29163	1	ns
COMMD4	46	629	68	623	36	538	62	659	0.0669145	0.073132	0.0940819	0.109149	0.536577	0.662871	ns
COMMD5	3	146	1	164	0	127	5	175	0	0.0205479	0.0285714	0.00609756	0.748976	1	ns
COMMD6	0	628	4	521	1	603	5	635	0.00165837	0	0.00787402	0.00767754	3.08338	0.728438	ns
COMMD7	1	180	0	197	0	203	0	254	0	0.00555556	0	0	-4.84688	1	ns
COMMD8	1	200	1	204	1	202	2	245	0.0049505	0.005	0.00816327	0.00490196	0.386099	1	ns
COMMD9	24	274	59	275	27	285	54	295	0.0947368	0.0875912	0.183051	0.214545	1.12391	0.0184259	up
COMP	0	55	1	58	0	44	1	63	0	0	0.015873	0.0172414	7.38	1	ns
COMT	2	785	6	676	0	680	3	702	0	0.00254777	0.0042735	0.00887574	2.28042	1	ns
COMTD1	0	207	4	177	1	178	4	183	0.00561798	0	0.0218579	0.0225989	2.94029	1	ns
COP1	4	712	2	726	6	651	2	815	0.00921659	0.00561798	0.00245399	0.00275482	-1.4749	1	ns
COPA	39	5113	24	5328	30	4540	19	5610	0.00660793	0.00762762	0.00338681	0.0045045	-0.83518	0.611177	ns
COPB1	0	2498	10	2227	5	2330	0	2413	0.00214592	0	0	0.00449035	0.999539	1	ns
COPB2	12	4158	19	3932	4	3790	32	4262	0.00105541	0.002886	0.00750821	0.00483215	1.59838	0.702678	ns
COPE	0	542	22	460	0	449	14	555	0	0	0.0252252	0.0478261	8.51671	0.00387328	up
COPG1	0	2395	0	2301	0	2107	3	2418	0	0	0.00124069	0	2.84869	1	ns
COPG2	8	1489	42	1400	12	1305	50	1508	0.0091954	0.00537273	0.0331565	0.03	2.101	0.000915311	up
COPRS	5	313	32	351	3	303	42	364	0.00990099	0.0159744	0.115385	0.0911681	2.98714	0.00015397	up
COPS2	29	1597	59	1338	21	1493	62	1407	0.0140656	0.018159	0.0440654	0.0440957	1.44632	0.000508417	up
COPS3	15	1541	39	1756	11	1536	48	1930	0.00716146	0.00973394	0.0248705	0.0222096	1.46762	0.0355792	up
COPS4	2	927	25	847	8	931	23	996	0.00859291	0.0021575	0.0230924	0.0295159	2.26978	0.0933865	ns
COPS5	0	603	0	691	0	534	3	821	0	0	0.00365408	0	4.26831	1	ns
COPS6	0	1520	6	1583	0	1408	0	1663	0	0	0	0.00379027	4.31842	1	ns
COPS7A	0	778	2	809	1	676	4	829	0.00147929	0	0.00482509	0.00247219	2.15852	1	ns
COPS7B	0	730	4	680	0	672	0	728	0	0	0	0.00588235	4.92656	1	ns
COPS8	4	1117	48	1090	0	1097	40	1192	0	0.00358102	0.033557	0.0440367	4.36281	6.77119e-07	up
COPS9	0	198	5	225	0	210	4	212	0	0	0.0188679	0.0222222	7.68965	0.475248	ns
COPZ1	7	2559	138	2469	4	2349	140	2690	0.00170285	0.00273544	0.0520446	0.0558931	4.54313	9.46365e-31	up
COQ10A	2	498	19	513	1	480	28	590	0.00208333	0.00401606	0.0474576	0.037037	3.74899	0.00187727	up
COQ10B	1	285	1	298	0	249	5	284	0	0.00350877	0.0176056	0.0033557	2.51242	1	ns
COQ2	0	236	1	253	3	236	2	301	0.0127119	0	0.00664452	0.00395257	-0.258055	1	ns
COQ3	1	361	0	370	0	333	1	446	0	0.00277008	0.00224215	0	-0.28235	1	ns
COQ4	1	637	7	616	1	615	2	662	0.00162602	0.00156986	0.00302115	0.0113636	2.10261	1	ns
COQ5	2	597	15	565	2	535	18	681	0.00373832	0.00335008	0.0264317	0.0265487	2.86722	0.0166886	up
COQ6	0	361	1	336	1	330	0	358	0.0030303	0	0	0.00297619	-0.0243721	1	ns
COQ7	0	563	2	437	6	488	5	517	0.0122951	0	0.00967118	0.00457666	0.209493	1	ns
COQ8B	1	375	9	358	1	325	2	348	0.00307692	0.00266667	0.00574713	0.0251397	2.3869	1	ns
COQ9	3	817	23	737	0	780	20	743	0	0.00367197	0.0269179	0.0312076	3.91299	0.00161243	up
CORO1B	13	543	49	533	7	494	51	533	0.01417	0.0239411	0.0956848	0.0919325	2.29349	1.87668e-05	up
CORO1C	12	2713	22	2638	4	2553	32	2853	0.00156678	0.00442315	0.0112163	0.00833965	1.67429	0.348475	ns
CORO2A	9	367	5	360	1	332	3	379	0.00301205	0.0245232	0.00791557	0.0138889	-0.333923	1	ns
CORO6	8	423	5	461	9	398	3	414	0.0226131	0.0189125	0.00724638	0.010846	-1.18969	1	ns
CORO7	0	80	0	81	1	66	0	63	0.0151515	0	0	0	-6.26224	1	ns
COTL1	8	1370	148	1792	0	1284	146	1911	0	0.00583942	0.0763998	0.0825893	4.72019	4.88335e-24	up
COX10	2	296	4	261	2	267	6	300	0.00749064	0.00675676	0.02	0.0153257	1.29805	1	ns
COX11	9	1211	60	1279	14	1148	57	1315	0.0121951	0.00743187	0.043346	0.0469116	2.18978	3.57721e-05	up
COX15	6	614	28	633	5	592	24	689	0.00844595	0.00977199	0.0348331	0.0442338	2.10561	0.0186438	up
COX16	0	53	0	45	1	47	0	41	0.0212766	0	0	0	-6.74662	1	ns
COX18	26	440	26	428	21	379	31	449	0.055409	0.0590909	0.0690423	0.0607477	0.180537	1	ns
COX19	2	366	5	372	1	382	6	412	0.0026178	0.00546448	0.0145631	0.0134409	1.7678	1	ns
COX20	5	452	2	392	1	436	4	379	0.00229358	0.0110619	0.0105541	0.00510204	0.22616	1	ns
COX4I1	0	2648	29	2618	0	2404	36	2662	0	0	0.0135237	0.0110772	6.95424	1.22358e-07	up
COX5A	1	1676	13	1514	0	1486	12	1679	0	0.000596659	0.00714711	0.00858653	4.32197	0.0230166	up
COX5B	0	780	45	729	0	668	38	808	0	0	0.0470297	0.0617284	9.08956	3.07948e-09	up
COX6A1	0	544	29	500	0	511	40	535	0	0	0.0747664	0.058	9.37685	1.88847e-08	up
COX6B1	0	833	9	820	0	730	0	832	0	0	0	0.0109756	5.80421	1	ns
COX6C	0	913	1	1030	0	899	0	1163	0	0	0	0.000970874	2.54951	1	ns
COX7A2L	4	1240	16	962	1	1146	21	1031	0.0008726	0.00322581	0.0203686	0.016632	3.11345	0.00900665	up
COX7B	0	1184	11	1205	2	1139	27	1315	0.00175593	0	0.0205323	0.00912863	3.93234	0.119932	ns
COX7C	16	2103	61	1984	13	1914	75	2078	0.00679206	0.00760818	0.0360924	0.030746	2.199	8.01181e-07	up
COX8A	0	474	18	441	0	429	13	514	0	0	0.0252918	0.0408163	8.37304	0.00338301	up
CPD	8	2983	24	2984	9	2818	34	3369	0.00319375	0.00268186	0.010092	0.0080429	1.59349	0.0815865	ns
CPE	16	2142	31	1785	7	1960	45	2094	0.00357143	0.00746965	0.02149	0.0173669	1.7968	0.032219	up
CPEB1	0	80	0	86	1	81	1	104	0.0123457	0	0.00961538	0	-0.354074	1	ns
CPEB2	0	274	2	195	3	253	1	269	0.0118577	0	0.00371747	0.0102564	0.233279	1	ns
CPEB3	1	153	3	174	1	128	2	193	0.0078125	0.00653595	0.0103627	0.0172414	0.934431	1	ns
CPEB4	2	679	10	688	6	645	5	806	0.00930233	0.00294551	0.00620347	0.0145349	0.750254	1	ns
[truncated: 9,048 more rows]

## Sheet: Sheet 2
gene_name	edited_reads_ADAR2dd-only-1	reads_ADAR2dd-only-1	edited_reads_eRF3A-ADAR2dd-1	reads_eRF3A-ADAR2dd-1	edited_reads_ADAR2dd-only-2	reads_ADAR2dd-only-2	edited_reads_eRF3A-ADAR2dd-2	reads_eRF3A-ADAR2dd-2	ES_ADAR2dd-only-2	ES_ADAR2dd-only-1	ES_eRF3A-ADAR2dd-2	ES_eRF3A-ADAR2dd-1	log2FoldChange_mean0.0001plus	padj	group
A1BG-AS1	2	192	6	224	1	176	0	203	0.00568182	0.0104167	0	0.0267857	0.727458	1	ns
AC002116.2	0	38	0	37	0	37	1	46	0	0	0.0217391	0	6.77736	1	ns
AC002310.1	6	105	3	70	6	106	0	93	0.0566038	0.0571429	0	0.0428571	-1.40403	1	ns
AC002467.1	1	55	9	57	0	51	7	63	0	0.0181818	0.111111	0.157895	3.87236	1	ns
AC003102.1	0	111	2	106	0	84	0	112	0	0	0	0.0188679	6.575	1	ns
AC003965.1	0	56	0	46	0	35	1	52	0	0	0.0192308	0	6.6022	1	ns
AC004812.2	0	95	1	90	0	90	0	82	0	0	0	0.0111111	5.8216	1	ns
AC004816.1	0	77	0	63	0	65	1	82	0	0	0.0121951	0	5.95363	1	ns
AC004918.1	1	66	0	63	0	55	0	66	0	0.0151515	0	0	-6.26224	1	ns
AC004943.2	2	324	7	340	1	315	5	357	0.0031746	0.00617284	0.0140056	0.0205882	1.86565	1	ns
AC005034.5	0	43	0	28	1	40	2	34	0.025	0	0.0588235	0	1.22787	1	ns
AC005076.1	1	67	1	73	1	73	0	93	0.0136986	0.0149254	0	0.0136986	-1.05233	1	ns
AC005229.3	0	83	1	101	0	104	0	106	0	0	0	0.00990099	5.65835	1	ns
AC005261.1	12	279	9	252	8	249	13	294	0.0321285	0.0430108	0.0442177	0.0357143	0.088976	1	ns
AC005329.1	2	167	1	138	1	144	1	144	0.00694444	0.011976	0.00694444	0.00724638	-0.409971	1	ns
AC005332.3	1	47	0	40	2	39	1	48	0.0512821	0.0212766	0.0208333	0	-1.79044	1	ns
AC005332.5	1	97	0	63	0	62	1	57	0	0.0103093	0.0175439	0	0.755656	1	ns
AC005332.6	0	720	5	705	1	658	4	758	0.00151976	0	0.00527704	0.0070922	2.86962	1	ns
AC005393.1	0	48	1	38	0	27	0	52	0	0	0	0.0263158	7.05071	1	ns
AC005519.1	1	67	1	65	0	43	0	60	0	0.0149254	0	0.0153846	0.0431518	1	ns
AC005670.3	19	1161	14	1181	9	1092	21	1291	0.00824176	0.0163652	0.0162665	0.0118544	0.191118	1	ns
AC005696.1	1	31	0	28	0	25	0	32	0	0.0322581	0	0	-7.34243	1	ns
AC005837.1	1	69	1	66	0	52	0	59	0	0.0144928	0	0.0151515	0.0632763	1	ns
AC005838.2	0	8	0	9	2	12	0	5	0.166667	0	0	0	-9.70448	1	ns
AC006252.1	0	54	0	42	1	63	0	57	0.015873	0	0	0	-6.3285	1	ns
AC006449.6	0	57	0	31	1	40	2	53	0.025	0	0.0377358	0	0.590138	1	ns
AC006504.5	0	191	0	162	0	199	3	181	0	0	0.0165746	0	6.39013	1	ns
AC007066.2	0	89	0	75	0	73	1	85	0	0	0.0117647	0	5.90264	1	ns
AC007114.1	1	74	4	70	2	53	1	75	0.0377358	0.0135135	0.0133333	0.0571429	0.458071	1	ns
AC007128.1	0	107	0	111	1	100	1	109	0.01	0	0.00917431	0	-0.121784	1	ns
AC007383.1	0	102	0	113	3	102	1	105	0.0294118	0	0.00952381	0	-1.60658	1	ns
AC007405.3	1	119	4	116	0	118	1	122	0	0.00840336	0.00819672	0.0344828	2.31732	1	ns
AC007406.4	0	189	3	171	2	175	2	202	0.0114286	0	0.00990099	0.0175439	1.24934	1	ns
AC007541.1	0	53	1	54	0	33	1	49	0	0	0.0204082	0.0185185	7.61201	1	ns
AC007566.1	0	104	0	63	1	99	0	77	0.010101	0	0	0	-5.68664	1	ns
AC007996.1	1	126	1	108	0	90	2	138	0	0.00793651	0.0144928	0.00925926	1.55767	1	ns
AC008105.1	0	100	0	72	1	74	2	92	0.0135135	0	0.0217391	0	0.677908	1	ns
AC008124.1	1	319	2	255	2	319	1	255	0.00626959	0.0031348	0.00392157	0.00784314	0.317019	1	ns
AC008443.4	0	66	3	52	0	35	5	60	0	0	0.0833333	0.0576923	9.46379	1	ns
AC008764.6	1	44	0	51	0	46	0	33	0	0.0227273	0	0	-6.84092	1	ns
AC008771.1	5	199	8	240	3	211	6	219	0.014218	0.0251256	0.0273973	0.0333333	0.623721	1	ns
AC008870.2	1	37	0	14	0	21	0	10	0	0.027027	0	0	-7.0889	1	ns
AC008946.1	0	27	0	22	4	25	0	21	0.16	0	0	0	-9.64566	1	ns
AC008966.1	2	138	1	113	2	122	0	135	0.0163934	0.0144928	0	0.00884956	-1.78035	1	ns
AC009005.1	0	32	2	52	0	28	1	51	0	0	0.0196078	0.0384615	8.18659	1	ns
AC009061.2	8	142	5	138	6	130	2	159	0.0461538	0.056338	0.0125786	0.0362319	-1.06716	1	ns
AC009065.4	1	25	0	11	0	17	0	20	0	0.04	0	0	-7.65105	1	ns
AC009113.1	1	144	0	109	3	111	0	101	0.027027	0.00694444	0	0	-7.41665	1	ns
AC009118.2	1	49	1	30	1	42	3	35	0.0238095	0.0204082	0.0857143	0.0333333	1.42475	1	ns
AC009120.2	4	221	1	171	9	212	0	215	0.0424528	0.0180995	0	0.00584795	-3.32842	1	ns
AC009121.3	2	62	5	46	0	20	1	46	0	0.0322581	0.0217391	0.108696	2.00889	1	ns
AC009271.1	0	73	0	32	1	68	0	40	0.0147059	0	0	0	-6.21974	1	ns
AC009275.1	0	77	2	78	0	72	0	85	0	0	0	0.025641	7.01352	1	ns
AC009283.1	0	40	1	40	0	57	1	52	0	0	0.0192308	0.025	7.79542	1	ns
AC009403.1	1	104	2	79	2	84	0	89	0.0238095	0.00961538	0	0.0253165	-0.398102	1	ns
AC009403.2	0	80	0	70	0	81	1	62	0	0	0.016129	0	6.3513	1	ns
AC009779.2	2	83	3	84	2	99	5	91	0.020202	0.0240964	0.0549451	0.0357143	1.02988	1	ns
AC010327.6	0	33	0	23	1	25	0	26	0.04	0	0	0	-7.65105	1	ns
AC010642.2	0	69	8	60	2	65	7	70	0.0307692	0	0.1	0.133333	2.91472	1	ns
AC010680.2	0	55	0	68	0	71	1	46	0	0	0.0217391	0	6.77736	1	ns
AC010719.1	0	30	1	37	0	24	0	32	0	0	0	0.027027	7.0889	1	ns
AC010894.1	0	19	0	20	1	27	0	21	0.037037	0	0	0	-7.54059	1	ns
AC010969.2	4	110	2	86	3	114	4	123	0.0263158	0.0363636	0.0325203	0.0232558	-0.167776	1	ns
AC010996.1	2	41	0	42	0	37	2	48	0	0.0487805	0.0416667	0	-0.226405	1	ns
AC011450.1	0	51	1	51	2	50	2	60	0.04	0	0.0333333	0.0196078	0.402635	1	ns
AC011462.4	0	25	1	35	0	19	0	33	0	0	0	0.0285714	7.16849	1	ns
AC011815.1	0	101	0	129	0	82	4	143	0	0	0.027972	0	7.13812	1	ns
AC012073.1	1	68	0	70	1	55	2	81	0.0181818	0.0147059	0.0246914	0	-0.41065	1	ns
AC012184.3	0	37	1	36	0	38	0	45	0	0	0	0.0277778	7.12814	1	ns
AC012306.2	0	57	1	48	0	48	0	43	0	0	0	0.0208333	6.71653	1	ns
AC012313.1	0	235	1	205	0	229	3	274	0	0	0.0109489	0.00487805	6.32436	1	ns
AC012313.2	0	48	1	59	1	43	0	47	0.0232558	0	0	0.0169492	-0.451808	1	ns
AC012467.2	3	126	0	89	4	123	2	121	0.0325203	0.0238095	0.0165289	0	-1.75667	1	ns
AC012531.1	0	99	1	89	1	80	1	99	0.0125	0	0.010101	0.011236	0.761986	1	ns
AC012615.1	3	67	0	54	0	55	2	65	0	0.0447761	0.0307692	0	-0.538324	1	ns
AC015802.4	0	37	0	42	0	32	1	40	0	0	0.025	0	6.97728	1	ns
AC015813.1	0	1726	0	1321	1	1607	1	1519	0.000622278	0	0.000658328	0	0.0619034	1	ns
AC015871.3	0	152	0	118	2	130	1	132	0.0153846	0	0.00757576	0	-1.00307	1	ns
AC015917.2	0	43	1	33	0	21	0	28	0	0	0	0.030303	7.25281	1	ns
AC016065.1	0	64	2	78	1	69	1	79	0.0144928	0	0.0126582	0.025641	1.38973	1	ns
AC016394.1	0	52	0	52	1	55	0	55	0.0181818	0	0	0	-6.52214	1	ns
AC016394.2	2	117	0	109	1	116	1	111	0.00862069	0.017094	0.00900901	0	-1.49265	1	ns
AC016588.2	0	28	2	34	0	19	0	22	0	0	0	0.0588235	8.20515	1	ns
AC016705.2	0	184	1	215	1	154	1	251	0.00649351	0	0.00398406	0.00465116	0.400505	1	ns
AC016747.1	35	241	43	278	34	236	49	300	0.144068	0.145228	0.163333	0.154676	0.136434	1	ns
AC016876.1	0	109	7	96	0	113	1	96	0	0	0.0104167	0.0729167	8.70621	1	ns
AC017100.1	0	40	0	34	2	39	8	35	0.0512821	0	0.228571	0	2.15177	1	ns
AC018521.5	0	41	3	46	0	45	17	50	0	0	0.34	0.0652174	10.9852	1	ns
AC018645.3	0	47	0	58	0	54	1	58	0	0	0.0172414	0	6.44637	1	ns
AC018647.2	5	345	8	244	3	319	4	296	0.00940439	0.0144928	0.0135135	0.0327869	0.948381	1	ns
AC018690.1	0	16	0	22	0	21	1	21	0	0	0.047619	0	7.90144	1	ns
AC019080.1	4	131	2	130	0	117	8	145	0	0.0305344	0.0551724	0.0153846	1.20302	1	ns
AC019080.5	0	78	0	64	1	76	0	87	0.0131579	0	0	0	-6.06155	1	ns
AC020915.2	0	86	2	61	1	80	1	75	0.0125	0	0.0133333	0.0327869	1.86681	1	ns
AC020928.1	1	43	0	51	1	57	0	36	0.0175439	0.0232558	0	0	-7.67947	1	ns
AC020978.5	1	75	0	75	0	63	0	107	0	0.0133333	0	0	-6.08037	1	ns
AC021078.1	3	451	1	558	1	460	3	648	0.00217391	0.00665188	0.00462963	0.00179211	-0.446843	1	ns
AC021097.1	0	31	1	27	0	17	0	29	0	0	0	0.037037	7.54059	1	ns
AC022400.4	0	64	1	50	2	62	0	50	0.0322581	0	0	0.02	-0.684222	1	ns
AC022506.2	1	44	0	39	0	34	0	36	0	0.0227273	0	0	-6.84092	1	ns
AC022966.2	0	30	1	33	0	24	0	24	0	0	0	0.030303	7.25281	1	ns
AC023024.1	0	71	1	62	1	87	0	71	0.0114943	0	0	0.016129	0.48164	1	ns
AC023347.1	1	29	0	26	0	28	1	34	0	0.0344828	0.0294118	0	-0.228048	1	ns
AC023509.3	0	40	0	42	0	50	2	49	0	0	0.0408163	0	7.68005	1	ns
AC024075.1	5	49	1	37	0	39	1	38	0	0.102041	0.0263158	0.027027	-0.933206	1	ns
AC024075.2	0	78	1	59	0	70	5	64	0	0	0.078125	0.0169492	8.89594	1	ns
AC024560.4	1	50	0	28	0	31	0	34	0	0.02	0	0	-6.65821	1	ns
AC025774.1	0	112	0	106	1	103	0	115	0.00970874	0	0	0	-5.63063	1	ns
AC026304.1	0	39	0	26	0	34	1	37	0	0	0.027027	0	7.0889	1	ns
AC026401.3	2	61	3	55	0	50	1	69	0	0.0327869	0.0144928	0.0545455	1.06968	1	ns
AC026471.1	1	206	2	197	0	202	6	218	0	0.00485437	0.0275229	0.0101523	2.90565	1	ns
AC026748.3	2	279	3	269	3	263	4	275	0.0114068	0.00716846	0.0145455	0.0111524	0.463997	1	ns
AC027097.1	0	23	0	23	1	31	0	34	0.0322581	0	0	0	-7.34243	1	ns
AC027097.2	0	55	0	57	0	56	1	51	0	0	0.0196078	0	6.62993	1	ns
AC027307.2	9	104	14	101	10	114	10	92	0.0877193	0.0865385	0.108696	0.138614	0.504606	1	ns
AC027601.5	1	70	0	73	0	70	0	72	0	0.0142857	0	0	-6.17849	1	ns
AC027644.3	4	95	3	93	4	77	7	90	0.0519481	0.0421053	0.0777778	0.0322581	0.225978	1	ns
AC040160.1	1	63	0	60	0	71	0	52	0	0.015873	0	0	-6.3285	1	ns
AC040977.1	0	29	1	21	0	15	0	19	0	0	0	0.047619	7.90144	1	ns
AC044802.2	0	12	0	19	0	10	2	18	0	0	0.111111	0	9.12038	1	ns
AC046134.2	2	192	1	175	0	174	5	193	0	0.0104167	0.0259067	0.00571429	1.58365	1	ns
AC048341.1	0	129	0	90	1	116	0	106	0.00862069	0	0	0	-5.46282	1	ns
AC053513.2	0	56	1	48	0	62	0	52	0	0	0	0.0208333	6.71653	1	ns
AC060780.1	2	180	3	151	4	179	2	173	0.0223464	0.0111111	0.0115607	0.0198675	-0.0897137	1	ns
AC064807.1	0	110	3	124	1	118	4	120	0.00847458	0	0.0333333	0.0241935	2.73438	1	ns
AC067838.1	0	36	0	44	0	40	1	56	0	0	0.0178571	0	6.49643	1	ns
AC067852.2	0	239	2	223	2	211	1	235	0.00947867	0	0.00425532	0.00896861	0.471926	1	ns
AC068057.1	1	41	0	35	0	22	0	52	0	0.0243902	0	0	-6.94194	1	ns
AC068338.3	0	25	0	17	0	29	1	22	0	0	0.0454545	0	7.83461	1	ns
AC068587.4	0	89	0	91	0	79	2	110	0	0	0.0181818	0	6.52214	1	ns
AC068888.1	0	114	0	109	0	101	1	105	0	0	0.00952381	0	5.60345	1	ns
AC069503.1	1	16	0	11	0	12	0	12	0	0.0625	0	0	-8.29232	1	ns
AC073508.3	1	99	4	102	0	70	0	109	0	0.010101	0	0.0392157	1.93598	1	ns
AC073529.1	0	23	1	33	0	24	0	28	0	0	0	0.030303	7.25281	1	ns
AC074117.1	10	302	6	300	8	265	8	295	0.0301887	0.0331126	0.0271186	0.02	-0.424377	1	ns
AC074212.1	1	64	1	62	0	57	0	59	0	0.015625	0	0.016129	0.0452338	1	ns
AC078846.1	0	171	0	149	0	186	1	158	0	0	0.00632911	0	5.02882	1	ns
AC079174.2	0	27	4	40	4	31	0	25	0.129032	0	0	0.1	-0.367084	1	ns
AC079414.3	1	40	0	50	0	39	0	61	0	0.025	0	0	-6.97728	1	ns
AC079684.1	0	87	1	70	0	67	0	92	0	0	0	0.0142857	6.17849	1	ns
AC080112.1	2	163	6	144	2	150	3	149	0.0133333	0.0122699	0.0201342	0.0416667	1.26474	1	ns
AC083843.2	5	368	1	350	1	341	2	445	0.00293255	0.013587	0.00449438	0.00285714	-1.14669	1	ns
AC084125.2	1	166	2	199	0	167	3	237	0	0.0060241	0.0126582	0.0100503	1.87995	1	ns
AC084198.1	0	153	11	175	3	147	5	186	0.0204082	0	0.0268817	0.0628571	2.12573	1	ns
AC084824.4	0	24	0	26	1	33	0	19	0.030303	0	0	0	-7.25281	1	ns
AC087276.1	2	23	0	9	0	25	0	14	0	0.0869565	0	0	-8.76746	1	ns
AC087500.1	0	131	0	138	5	135	1	131	0.037037	0	0.00763359	0	-2.24899	1	ns
AC087741.1	1	279	1	186	2	214	2	202	0.00934579	0.00358423	0.00990099	0.00537634	0.237287	1	ns
AC087752.3	1	68	0	102	0	49	0	80	0	0.0147059	0	0	-6.21974	1	ns
AC090061.1	4	79	1	58	1	65	11	103	0.0153846	0.0506329	0.106796	0.0172414	0.907816	1	ns
AC090114.2	1	96	1	85	1	80	0	64	0.0125	0.0104167	0	0.0117647	-0.950148	1	ns
AC090192.2	0	76	1	90	0	43	0	115	0	0	0	0.0111111	5.8216	1	ns
AC090589.3	0	8	0	10	0	16	1	19	0	0	0.0526316	0	8.04526	1	ns
AC090825.1	0	79	1	71	2	82	2	70	0.0243902	0	0.0285714	0.0140845	0.801409	1	ns
AC091057.1	0	171	2	225	0	176	4	259	0	0	0.015444	0.00888889	6.93857	1	ns
AC091133.3	0	13	0	14	1	17	0	18	0.0588235	0	0	0	-8.20515	1	ns
AC091178.2	0	49	1	50	0	52	6	77	0	0	0.0779221	0.02	8.93843	1	ns
AC091271.1	0	29	0	27	0	24	2	38	0	0	0.0526316	0	8.04526	1	ns
AC091982.3	0	26	0	31	0	21	1	33	0	0	0.030303	0	7.25281	1	ns
AC092164.1	2	71	0	46	1	65	0	54	0.0153846	0.028169	0	0	-7.77326	1	ns
AC092329.4	0	37	0	37	0	39	1	54	0	0	0.0185185	0	6.54832	1	ns
AC092747.4	0	170	1	150	2	155	1	175	0.0129032	0	0.00571429	0.00666667	-0.0586809	1	ns
AC093157.1	7	232	5	203	3	227	3	255	0.0132159	0.0301724	0.0117647	0.0246305	-0.252284	1	ns
AC093227.1	0	63	0	54	0	76	1	72	0	0	0.0138889	0	6.13841	1	ns
AC093249.6	2	130	2	67	0	118	0	80	0	0.0153846	0	0.0298507	0.947278	1	ns
AC093297.2	1	120	1	135	1	137	2	146	0.00729927	0.00833333	0.0136986	0.00740741	0.428364	1	ns
AC093627.5	1	83	0	78	1	65	1	91	0.0153846	0.0120482	0.010989	0	-1.3043	1	ns
AC093673.1	0	46	1	26	0	48	1	40	0	0	0.025	0.0384615	8.31428	1	ns
AC093866.1	1	220	6	375	2	252	0	399	0.00793651	0.00454545	0	0.016	0.353216	1	ns
AC096586.1	0	44	1	44	1	33	0	43	0.030303	0	0	0.0227273	-0.411888	1	ns
AC096861.2	0	10	1	16	0	6	0	9	0	0	0	0.0625	8.29232	1	ns
AC096992.2	0	42	0	31	1	41	0	36	0.0243902	0	0	0	-6.94194	1	ns
AC097359.2	1	62	0	38	0	47	0	47	0	0.016129	0	0	-6.3513	1	ns
AC097382.3	0	58	2	52	0	53	0	45	0	0	0	0.0384615	7.59476	1	ns
AC099778.1	1	60	0	37	1	57	0	33	0.0175439	0.0166667	0	0	-7.42671	1	ns
AC100803.3	0	79	4	88	1	72	1	96	0.0138889	0	0.0104167	0.0454545	1.9927	1	ns
AC100810.1	0	134	3	169	0	132	4	171	0	0	0.0233918	0.0177515	7.69151	1	ns
AC102953.2	0	93	2	87	0	84	0	79	0	0	0	0.0229885	6.85727	1	ns
AC104506.1	0	13	0	7	1	15	0	4	0.0666667	0	0	0	-8.38514	1	ns
AC104984.1	0	28	0	29	0	25	1	36	0	0	0.0277778	0	7.12814	1	ns
AC105339.2	0	56	1	55	0	54	0	71	0	0	0	0.0181818	6.52214	1	ns
AC106786.1	0	57	1	49	0	52	0	54	0	0	0	0.0204082	6.68707	1	ns
AC106820.5	1	35	0	33	0	38	0	50	0	0.0285714	0	0	-7.16849	1	ns
AC107021.2	1	23	0	14	0	20	0	11	0	0.0434783	0	0	-7.77077	1	ns
AC107068.1	0	118	0	83	1	107	0	118	0.00934579	0	0	0	-5.57679	1	ns
AC107375.1	4	84	3	80	2	77	3	79	0.025974	0.047619	0.0379747	0.0375	0.0363253	1	ns
AC107959.4	0	14	1	20	0	9	0	19	0	0	0	0.05	7.97154	1	ns
AC108010.1	1	138	0	148	0	147	0	161	0	0.00724638	0	0	-5.21847	1	ns
AC108449.2	1	53	0	73	2	52	0	94	0.0384615	0.0188679	0	0	-8.16816	1	ns
AC108488.3	1	110	3	99	3	110	5	110	0.0272727	0.00909091	0.0454545	0.030303	1.05478	1	ns
AC110285.2	1	119	1	104	0	128	1	124	0	0.00840336	0.00806452	0.00961538	1.05537	1	ns
AC112484.1	0	100	0	83	1	63	0	75	0.015873	0	0	0	-6.3285	1	ns
AC114271.1	1	129	4	133	0	112	1	129	0	0.00775194	0.00775194	0.0300752	2.25765	1	ns
AC116407.1	0	37	0	24	0	24	1	34	0	0	0.0294118	0	7.21003	1	ns
AC118553.1	0	50	0	31	1	35	0	45	0.0285714	0	0	0	-7.16849	1	ns
AC119673.2	0	118	0	96	0	101	2	103	0	0	0.0194175	0	6.616	1	ns
AC120053.1	0	25	0	39	0	41	2	44	0	0	0.0454545	0	7.83461	1	ns
AC120114.1	0	64	3	63	1	66	2	75	0.0151515	0	0.0266667	0.047619	2.27858	1	ns
AC121761.1	0	38	0	50	1	42	0	47	0.0238095	0	0	0	-6.90746	1	ns
AC124045.1	0	77	1	46	0	74	0	58	0	0	0	0.0217391	6.77736	1	ns
AC124067.2	0	12	0	17	0	12	2	28	0	0	0.0714286	0	8.48439	1	ns
AC124798.1	1	153	5	137	2	154	2	168	0.012987	0.00653595	0.0119048	0.0364964	1.30111	1	ns
AC125807.2	1	186	6	152	1	137	5	166	0.00729927	0.00537634	0.0301205	0.0394737	2.43847	1	ns
AC127024.5	1	26	0	37	0	26	0	26	0	0.0384615	0	0	-7.59476	1	ns
AC127502.2	2	116	4	117	4	125	4	114	0.032	0.0172414	0.0350877	0.034188	0.490791	1	ns
AC130324.3	2	59	0	65	0	56	0	78	0	0.0338983	0	0	-7.41356	1	ns
AC132872.1	14	171	6	111	5	134	7	136	0.0373134	0.0818713	0.0514706	0.0540541	-0.175307	1	ns
AC132872.5	1	93	0	85	5	91	1	108	0.0549451	0.0107527	0.00925926	0	-2.80043	1	ns
AC135050.6	10	161	5	118	0	124	5	136	0	0.0621118	0.0367647	0.0423729	0.348499	1	ns
AC135983.1	0	11	0	17	0	12	1	14	0	0	0.0714286	0	8.48439	1	ns
AC136475.2	0	60	0	53	1	43	1	41	0.0232558	0	0.0243902	0	0.0681405	1	ns
AC136475.5	0	12	0	10	0	8	1	14	0	0	0.0714286	0	8.48439	1	ns
AC138035.1	1	27	0	31	0	22	1	35	0	0.037037	0.0285714	0	-0.372101	1	ns
AC138150.1	1	77	0	68	1	75	0	74	0.0133333	0.012987	0	0	-7.05096	1	ns
AC138393.2	6	115	2	87	1	89	2	97	0.011236	0.0521739	0.0206186	0.0229885	-0.538087	1	ns
AC138649.1	0	89	4	110	3	75	0	105	0.04	0	0	0.0363636	-0.136786	1	ns
AC138904.1	39	557	39	520	39	530	45	592	0.0735849	0.070018	0.0760135	0.075	0.0724947	1	ns
AC139100.2	1	48	0	32	1	57	0	47	0.0175439	0.0208333	0	0	-7.5916	1	ns
AC139530.1	6	139	6	108	3	123	4	103	0.0243902	0.0431655	0.038835	0.0555556	0.481353	1	ns
AC139887.2	8	393	10	382	13	335	3	413	0.038806	0.0203562	0.00726392	0.026178	-0.819284	1	ns
AC142472.1	1	74	0	43	0	66	0	53	0	0.0135135	0	0	-6.09945	1	ns
AC145207.5	0	23	0	15	0	14	1	28	0	0	0.0357143	0	7.48841	1	ns
AC148477.2	0	69	1	66	0	64	0	53	0	0	0	0.0151515	6.26224	1	ns
AC156455.1	2	111	0	94	0	97	0	106	0	0.018018	0	0	-6.50922	1	ns
AC232271.1	0	64	1	74	0	63	0	66	0	0	0	0.0135135	6.09945	1	ns
AC234917.3	1	63	3	58	0	48	0	57	0	0.015873	0	0.0517241	1.69176	1	ns
AC244033.2	0	91	2	93	0	88	0	67	0	0	0	0.0215054	6.76191	1	ns
AC245060.5	0	38	0	36	0	25	1	34	0	0	0.0294118	0	7.21003	1	ns
AC245060.7	0	43	0	36	0	38	1	51	0	0	0.0196078	0	6.62993	1	ns
AC245297.3	0	40	1	41	1	43	1	50	0.0232558	0	0.02	0.0243902	0.926783	1	ns
AC245407.2	0	44	0	51	0	32	1	48	0	0	0.0208333	0	6.71653	1	ns
ACVR2B-AS1	1	64	0	35	0	63	0	36	0	0.015625	0	0	-6.30606	1	ns
AF117829.1	0	181	1	246	0	180	0	252	0	0	0	0.00406504	4.41449	1	ns
AF131215.5	0	136	1	180	3	146	0	194	0.0205479	0	0	0.00555556	-1.84994	1	ns
AF131215.6	0	73	0	83	0	75	2	98	0	0	0.0204082	0	6.68707	1	ns
AF131216.3	0	28	2	40	0	19	2	31	0	0	0.0645161	0.05	9.16385	1	ns
AFDN-DT	2	134	1	104	1	119	3	113	0.00840336	0.0149254	0.0265487	0.00961538	0.628089	1	ns
AGAP2-AS1	2	87	5	59	1	85	0	54	0.0117647	0.0229885	0	0.0847458	1.28112	1	ns
AL008721.2	0	77	2	105	0	81	3	109	0	0	0.0275229	0.0190476	7.86946	1	ns
AL021368.2	3	212	0	171	0	174	0	188	0	0.0141509	0	0	-6.165	1	ns
AL021707.2	2	91	0	89	0	78	0	93	0	0.021978	0	0	-6.79299	1	ns
AL021707.3	0	25	0	17	1	14	0	19	0.0714286	0	0	0	-8.48439	1	ns
AL022069.1	1	49	0	53	0	44	0	38	0	0.0204082	0	0	-6.68707	1	ns
AL022322.1	5	92	11	85	5	72	4	76	0.0694444	0.0543478	0.0526316	0.129412	0.555616	1	ns
AL022324.3	0	50	0	49	1	48	0	46	0.0208333	0	0	0	-6.71653	1	ns
AL022328.4	1	121	2	116	1	129	1	133	0.00775194	0.00826446	0.0075188	0.0172414	0.622174	1	ns
AL022332.1	0	52	0	43	0	50	1	53	0	0	0.0188679	0	6.575	1	ns
AL031058.1	1	36	0	34	0	37	1	35	0	0.0277778	0.0285714	0	0.0403555	1	ns
AL031282.2	1	95	2	111	3	117	2	130	0.025641	0.0105263	0.0153846	0.018018	-0.114069	1	ns
AL031985.3	1	120	0	124	0	97	0	116	0	0.00833333	0	0	-5.41504	1	ns
AL035425.1	1	96	7	111	1	107	4	119	0.00934579	0.0104167	0.0336134	0.0630631	2.27886	1	ns
AL035446.1	5	31	7	13	3	32	3	13	0.09375	0.16129	0.230769	0.538462	1.59194	1	ns
AL035461.2	0	27	5	33	0	27	6	41	0	0	0.146341	0.151515	10.5414	1	ns
AL035701.1	0	31	0	23	0	20	1	29	0	0	0.0344828	0	7.43807	1	ns
AL049838.1	0	23	0	26	1	19	0	22	0.0526316	0	0	0	-8.04526	1	ns
AL049840.4	1	153	5	149	1	102	1	156	0.00980392	0.00653595	0.00641026	0.033557	1.28007	1	ns
AL050341.2	1	130	1	128	0	113	3	128	0	0.00769231	0.0234375	0.0078125	1.99454	1	ns
AL080276.2	0	130	0	139	0	108	1	162	0	0	0.00617284	0	4.99386	1	ns
AL096870.8	0	33	1	29	0	38	2	39	0	0	0.0512821	0.0344828	8.7476	1	ns
AL109615.4	1	177	4	219	2	205	3	219	0.0097561	0.00564972	0.0136986	0.0182648	1.04334	1	ns
AL109627.1	15	159	19	158	2	134	12	151	0.0149254	0.0943396	0.0794702	0.120253	0.868977	1	ns
AL118506.1	4	253	4	214	2	206	3	226	0.00970874	0.0158103	0.0132743	0.0186916	0.322698	1	ns
AL121832.2	0	36	0	43	1	35	0	26	0.0285714	0	0	0	-7.16849	1	ns
AL121944.1	0	15	1	14	1	17	0	8	0.0588235	0	0	0.0714286	0.279245	1	ns
AL132800.1	0	65	0	71	1	61	0	72	0.0163934	0	0	0	-6.37447	1	ns
AL133215.2	1	95	0	72	0	71	0	83	0	0.0105263	0	0	-5.74501	1	ns
AL133325.3	2	871	2	732	2	848	2	832	0.00235849	0.00229621	0.00240385	0.00273224	0.136399	1	ns
AL133338.1	1	58	0	35	1	54	1	55	0.0185185	0.0172414	0.0181818	0	-0.968109	1	ns
AL135925.1	1	67	0	42	0	64	1	59	0	0.0149254	0.0169492	0	0.181167	1	ns
AL135999.1	0	130	0	129	1	109	2	120	0.00917431	0	0.0166667	0	0.84739	1	ns
AL136162.1	2	44	1	45	0	40	0	30	0	0.0454545	0	0.0222222	-1.02583	1	ns
AL136295.7	0	26	1	20	1	21	1	21	0.047619	0	0.047619	0.05	1.03253	1	ns
AL136531.1	0	20	0	29	1	19	0	26	0.0526316	0	0	0	-8.04526	1	ns
AL137003.1	2	144	2	160	3	149	1	176	0.0201342	0.0138889	0.00568182	0.0125	-0.896692	1	ns
AL139246.5	0	35	2	58	0	33	1	51	0	0	0.0196078	0.0344828	8.08456	1	ns
AL139287.1	0	50	1	43	0	37	0	47	0	0	0	0.0232558	6.8738	1	ns
AL157392.3	1	488	1	520	1	430	4	576	0.00232558	0.00204918	0.00694444	0.00192308	0.987012	1	ns
AL158055.1	2	220	0	214	0	219	1	216	0	0.00909091	0.00462963	0	-0.943907	1	ns
AL158206.1	1	84	0	92	0	66	0	97	0	0.0119048	0	0	-5.91943	1	ns
AL158212.3	1	186	6	177	1	158	6	196	0.00632911	0.00537634	0.0306122	0.0338983	2.44238	1	ns
AL160006.1	3	465	2	354	1	455	4	451	0.0021978	0.00645161	0.00886918	0.00564972	0.734016	1	ns
AL160314.2	0	26	0	19	0	23	2	37	0	0	0.0540541	0	8.08359	1	ns
AL161772.1	0	118	1	102	1	116	1	109	0.00862069	0	0.00917431	0.00980392	1.12051	1	ns
AL161891.1	1	187	8	195	5	183	2	237	0.0273224	0.00534759	0.00843882	0.0410256	0.595442	1	ns
AL162171.1	0	44	1	29	0	38	0	32	0	0	0	0.0344828	7.43807	1	ns
AL162231.2	3	116	2	102	1	113	7	123	0.00884956	0.0258621	0.0569106	0.0196078	1.13587	1	ns
AL162458.1	8	180	0	117	1	152	0	153	0.00657895	0.0444444	0	0	-8.00066	1	ns
AL162595.1	10	435	16	345	12	385	17	406	0.0311688	0.0229885	0.0418719	0.0463768	0.702367	1	ns
AL163051.1	0	21	0	16	0	20	1	34	0	0	0.0294118	0	7.21003	1	ns
AL353572.4	0	28	1	29	0	21	0	23	0	0	0	0.0344828	7.43807	1	ns
AL353622.1	16	430	4	393	18	373	24	456	0.0482574	0.0372093	0.0526316	0.0101781	-0.44316	1	ns
AL353804.1	0	29	0	27	0	41	1	25	0	0	0.04	0	7.65105	1	ns
AL354696.2	4	87	1	101	1	87	0	108	0.0114943	0.045977	0	0.00990099	-2.51336	1	ns
AL354872.1	2	33	8	41	1	31	4	55	0.0322581	0.0606061	0.0727273	0.195122	1.5262	1	ns
AL355001.2	1	38	0	27	0	16	0	22	0	0.0263158	0	0	-7.05071	1	ns
AL355987.4	0	72	1	57	0	63	0	59	0	0	0	0.0175439	6.47118	1	ns
AL356056.2	1	177	8	212	0	176	3	179	0	0.00564972	0.0167598	0.0377358	3.22499	1	ns
AL356489.2	3	174	3	180	0	160	2	197	0	0.0172414	0.0101523	0.0166667	0.631458	1	ns
AL356512.1	0	74	2	59	1	70	0	52	0.0142857	0	0	0.0338983	1.23507	1	ns
AL358472.2	1	103	1	96	0	98	0	76	0	0.00970874	0	0.0104167	0.0995577	1	ns
AL359504.1	3	170	1	121	0	136	1	146	0	0.0176471	0.00684932	0.00826446	-0.220856	1	ns
AL359878.1	0	70	1	65	0	73	0	66	0	0	0	0.0153846	6.28398	1	ns
AL365181.3	0	132	0	56	1	123	0	54	0.00813008	0	0	0	-5.38026	1	ns
AL390195.2	3	126	2	101	0	115	1	108	0	0.0238095	0.00925926	0.019802	0.285384	1	ns
AL390198.1	0	25	1	20	0	19	1	28	0	0	0.0357143	0.05	8.74675	1	ns
AL390728.5	1	96	1	77	0	92	2	128	0	0.0104167	0.015625	0.012987	1.44034	1	ns
AL391684.1	0	257	1	206	0	227	0	237	0	0	0	0.00485437	4.65946	1	ns
AL445222.1	1	45	2	46	0	35	1	35	0	0.0222222	0.0285714	0.0434783	1.68806	1	ns
AL445250.1	0	91	1	96	0	73	3	92	0	0	0.0326087	0.0104167	7.75573	1	ns
AL445524.1	2	135	3	174	0	112	2	163	0	0.0148148	0.0122699	0.0172414	0.984626	1	ns
AL450384.2	0	49	0	51	0	55	1	64	0	0	0.015625	0	6.30606	1	ns
AL499602.1	1	94	2	86	1	82	3	99	0.0121951	0.0106383	0.030303	0.0232558	1.22277	1	ns
AL512353.1	0	96	0	90	0	90	1	102	0	0	0.00980392	0	5.64442	1	ns
AL512625.1	1	130	0	93	0	95	3	130	0	0.00769231	0.0230769	0	1.56038	1	ns
AL513165.1	0	101	0	98	0	87	1	76	0	0	0.0131579	0	6.06155	1	ns
AL513318.1	3	160	15	132	2	106	6	119	0.0188679	0.01875	0.0504202	0.113636	2.11881	1	ns
AL513534.2	0	92	0	114	0	99	2	104	0	0	0.0192308	0	6.6022	1	ns
AL513550.1	6	230	7	255	3	237	5	256	0.0126582	0.026087	0.0195312	0.027451	0.276799	1	ns
AL590064.1	0	58	1	63	3	49	2	72	0.0612245	0	0.0277778	0.015873	-0.486211	1	ns
AL590617.2	1	160	6	167	0	136	6	184	0	0.00625	0.0326087	0.0359281	3.41371	1	ns
AL590705.1	0	34	0	25	1	36	0	36	0.0277778	0	0	0	-7.12814	1	ns
AL592295.4	0	21	1	19	0	20	0	25	0	0	0	0.0526316	8.04526	1	ns
AL592295.6	12	395	3	331	9	348	4	439	0.0258621	0.0303797	0.00911162	0.00906344	-1.61902	1	ns
AL592494.2	0	16	1	13	0	5	0	12	0	0	0	0.0769231	8.59102	1	ns
AL596202.1	0	77	1	104	0	81	1	92	0	0	0.0108696	0.00961538	6.69244	1	ns
AL604028.1	0	26	0	36	0	34	1	38	0	0	0.0263158	0	7.05071	1	ns
AL645608.2	3	162	4	197	2	153	4	223	0.0130719	0.0185185	0.0179372	0.0203046	0.274084	1	ns
AL645933.2	0	56	0	43	2	62	0	37	0.0322581	0	0	0	-7.34243	1	ns
AL662890.1	1	25	0	38	0	23	0	37	0	0.04	0	0	-7.65105	1	ns
AL691432.2	2	84	0	64	0	60	0	55	0	0.0238095	0	0	-6.90746	1	ns
AL731569.1	0	84	1	72	0	107	0	70	0	0	0	0.0138889	6.13841	1	ns
AL844908.2	0	13	1	17	0	6	0	14	0	0	0	0.0588235	8.20515	1	ns
AL928654.1	0	56	2	83	0	66	0	76	0	0	0	0.0240964	6.9246	1	ns
ALOX12-AS1	0	88	2	69	1	86	0	72	0.0116279	0	0	0.0289855	1.30306	1	ns
ANAPC1P2	2	210	10	194	4	199	11	188	0.0201005	0.00952381	0.0585106	0.0515464	1.88631	1	ns
ANKRD10-IT1	0	164	0	166	2	164	0	219	0.0121951	0	0	0	-5.95363	1	ns
AP000251.1	0	91	0	75	0	75	1	71	0	0	0.0140845	0	6.15831	1	ns
AP000487.1	0	32	1	23	0	33	1	31	0	0	0.0322581	0.0434783	8.56865	1	ns
AP000553.1	0	14	1	15	0	9	0	17	0	0	0	0.0666667	8.38514	1	ns
AP000553.2	0	23	0	22	0	22	1	28	0	0	0.0357143	0	7.48841	1	ns
AP000569.1	0	7	1	11	0	10	0	7	0	0	0	0.0909091	8.83145	1	ns
AP000786.1	1	47	1	30	0	46	0	41	0	0.0212766	0	0.0333333	0.642831	1	ns
AP000866.1	4	125	4	117	0	129	7	149	0	0.032	0.0469799	0.034188	1.3374	1	ns
AP000873.1	0	130	3	137	1	131	2	117	0.00763359	0	0.017094	0.0218978	2.32281	1	ns
AP001107.9	0	45	0	51	0	57	4	49	0	0	0.0816327	0	8.67653	1	ns
AP001160.3	1	31	0	20	0	30	0	19	0	0.0322581	0	0	-7.34243	1	ns
AP001469.2	0	36	0	26	5	60	2	42	0.0833333	0	0.047619	0	-0.804767	1	ns
AP001505.1	0	27	2	34	1	34	1	28	0.0294118	0	0.0357143	0.0588235	1.67777	1	ns
AP001626.1	0	47	0	65	1	62	0	51	0.016129	0	0	0	-6.3513	1	ns
AP001628.1	0	30	0	11	0	15	1	22	0	0	0.0454545	0	7.83461	1	ns
AP002026.1	0	37	0	47	1	46	0	33	0.0217391	0	0	0	-6.77736	1	ns
AP002360.1	8	175	7	212	9	172	7	219	0.0523256	0.0457143	0.0319635	0.0330189	-0.591828	1	ns
AP002387.1	0	59	1	48	0	60	0	60	0	0	0	0.0208333	6.71653	1	ns
AP002807.1	0	56	0	45	0	48	1	58	0	0	0.0172414	0	6.44637	1	ns
AP003068.2	0	49	1	34	2	39	0	44	0.0512821	0	0	0.0294118	-0.797899	1	ns
AP006621.3	9	169	6	190	1	130	8	196	0.00769231	0.0532544	0.0408163	0.0315789	0.2476	1	ns
APTR	3	258	0	226	0	221	3	258	0	0.0116279	0.0116279	0	0	1	ns
ARHGAP27P1-BPTFP1-KPNA2P3	0	65	0	56	1	38	0	46	0.0263158	0	0	0	-7.05071	1	ns
ARIH2OS	0	42	0	41	1	46	0	47	0.0217391	0	0	0	-6.77736	1	ns
ARMCX5-GPRASP2	0	87	1	90	1	86	0	116	0.0116279	0	0	0.0111111	-0.0644541	1	ns
ARRDC1-AS1	3	436	13	388	4	384	23	428	0.0104167	0.00688073	0.0537383	0.0335052	2.32121	1	ns
ASB16-AS1	4	203	8	239	4	200	12	235	0.02	0.0197044	0.0510638	0.0334728	1.08644	1	ns
ASH1L-AS1	0	53	0	50	0	51	1	55	0	0	0.0181818	0	6.52214	1	ns
ASMTL-AS1	0	189	0	142	1	163	0	157	0.00613497	0	0	0	-4.98527	1	ns
ATP1A1-AS1	0	137	3	141	0	136	4	146	0	0	0.0273973	0.0212766	7.93292	1	ns
ATP2A1-AS1	2	185	0	160	1	175	0	175	0.00571429	0.0108108	0	0	-6.38587	1	ns
ATP6V0E2-AS1	2	186	3	200	0	149	1	186	0	0.0107527	0.00537634	0.015	0.909702	1	ns
ATXN1-AS1	0	47	2	59	0	39	0	53	0	0	0	0.0338983	7.41356	1	ns
BACE1-AS	3	331	7	320	2	335	3	384	0.00597015	0.00906344	0.0078125	0.021875	0.972286	1	ns
BAIAP2-DT	0	285	12	289	1	254	14	289	0.00393701	0	0.0484429	0.0415225	4.44591	0.28754	ns
BBOX1-AS1	0	28	1	22	0	15	0	23	0	0	0	0.0454545	7.83461	1	ns
BISPR	1	26	0	22	0	22	0	31	0	0.0384615	0	0	-7.59476	1	ns
BMS1P4	3	64	3	69	0	71	0	66	0	0.046875	0	0.0434783	-0.108046	1	ns
BOLA3-AS1	2	232	4	173	0	166	2	195	0	0.00862069	0.0102564	0.0231214	1.92854	1	ns
BVES-AS1	0	115	0	142	0	134	1	143	0	0	0.00699301	0	5.16852	1	ns
BX005266.2	0	23	0	20	0	22	1	39	0	0	0.025641	0	7.01352	1	ns
BX537318.1	0	34	0	27	0	28	2	36	0	0	0.0555556	0	8.12297	1	ns
BX890604.1	12	886	21	806	17	810	34	970	0.0209877	0.013544	0.0350515	0.0260546	0.81978	1	ns
C1orf220	0	74	1	66	1	65	0	68	0.0153846	0	0	0.0151515	-0.0217415	1	ns
C2orf27A	0	100	0	103	0	91	1	121	0	0	0.00826446	0	5.40335	1	ns
C2orf49-DT	2	273	2	211	1	279	2	249	0.00358423	0.00732601	0.00803213	0.00947867	0.67274	1	ns
C8orf31	1	116	3	94	1	112	0	106	0.00892857	0.00862069	0	0.0319149	0.855484	1	ns
C8orf44	3	142	1	154	2	141	3	174	0.0141844	0.0211268	0.0172414	0.00649351	-0.569157	1	ns
CAHM	1	33	0	25	0	22	0	29	0	0.030303	0	0	-7.25281	1	ns
CAMTA1-DT	0	15	0	4	0	16	1	21	0	0	0.047619	0	7.90144	1	ns
CASC2	1	128	1	135	1	138	1	142	0.00724638	0.0078125	0.00704225	0.00740741	-0.0587815	1	ns
CASC9	0	74	2	102	0	68	1	103	0	0	0.00970874	0.0196078	7.20538	1	ns
CCDC18-AS1	11	855	15	785	7	787	9	885	0.00889454	0.0128655	0.0101695	0.0191083	0.424747	1	ns
CCDC28A-AS1	2	110	3	125	1	121	1	138	0.00826446	0.0181818	0.00724638	0.024	0.23896	1	ns
CCNT2-AS1	2	95	0	74	0	95	3	93	0	0.0210526	0.0322581	0	0.610935	1	ns
CD27-AS1	1	96	1	64	0	86	1	89	0	0.0104167	0.011236	0.015625	1.34988	1	ns
CD2BP2-DT	1	52	0	45	0	57	0	40	0	0.0192308	0	0	-6.6022	1	ns
CDKN2B-AS1	1	298	0	261	0	283	1	282	0	0.0033557	0.0035461	0	0.0752536	1	ns
CEBPA-DT	3	100	1	68	0	67	0	76	0	0.03	0	0.0147059	-1.01867	1	ns
CENATAC-DT	3	163	4	154	5	169	14	174	0.0295858	0.0184049	0.0804598	0.025974	1.14584	1	ns
CEP83-DT	0	57	0	64	0	69	1	61	0	0	0.0163934	0	6.37447	1	ns
CH17-340M24.3	2	32	0	45	0	43	3	51	0	0.0625	0.0588235	0	-0.0871753	1	ns
CHASERR	0	515	3	514	1	460	8	592	0.00217391	0	0.0135135	0.00583658	3.04184	1	ns
CHKB-DT	1	125	0	131	0	125	2	155	0	0.008	0.0129032	0	0.676226	1	ns
CHROMR	12	704	11	615	15	655	21	687	0.0229008	0.0170455	0.0305677	0.0178862	0.27729	1	ns
CKMT2-AS1	0	280	2	236	0	229	2	300	0	0	0.00666667	0.00847458	6.26127	1	ns
CNN3-DT	0	45	1	54	0	49	0	65	0	0	0	0.0185185	6.54832	1	ns
COA6-AS1	0	76	0	38	0	61	1	65	0	0	0.0153846	0	6.28398	1	ns
COX10-AS1	1	416	0	426	3	383	0	425	0.0078329	0.00240385	0	0	-5.70553	1	ns
CPNE8-AS1	0	9	0	14	1	15	0	11	0.0666667	0	0	0	-8.38514	1	ns
CR381653.1	0	73	1	85	0	65	1	69	0	0	0.0144928	0.0117647	7.04753	1	ns
CRNDE	7	1371	5	1291	4	1254	2	1494	0.00318979	0.00510576	0.00133869	0.00387297	-0.650638	1	ns
CTBP1-DT	7	358	9	275	11	340	14	341	0.0323529	0.0195531	0.0410557	0.0327273	0.505744	1	ns
CTC-338M12.4	3	633	7	568	2	555	3	561	0.0036036	0.00473934	0.00534759	0.0123239	1.06486	1	ns
CYP4F26P	5	237	5	242	5	206	9	277	0.0242718	0.021097	0.032491	0.0206612	0.227497	1	ns
DANCR	0	554	3	491	0	471	13	506	0	0	0.0256917	0.00610998	7.322	1	ns
DCST1-AS1	0	66	0	59	0	63	1	74	0	0	0.0135135	0	6.09945	1	ns
DDX11-AS1	0	34	1	41	0	35	0	61	0	0	0	0.0243902	6.94194	1	ns
DGCR5	0	167	10	143	1	143	6	148	0.00699301	0	0.0405405	0.0699301	3.94353	1	ns
DGUOK-AS1	1	34	0	45	0	31	1	32	0	0.0294118	0.03125	0	0.0868895	1	ns
DHRS4-AS1	2	290	8	193	3	300	6	213	0.01	0.00689655	0.028169	0.0414508	2.02993	1	ns
DICER1-AS1	1	370	2	317	1	323	0	343	0.00309598	0.0027027	0	0.00630915	0.117824	1	ns
DLEU1	0	210	1	237	0	211	0	259	0	0	0	0.00421941	4.46578	1	ns
DLEU2	2	243	1	240	1	263	1	297	0.00380228	0.00823045	0.003367	0.00416667	-0.661522	1	ns
DLX6-AS1	1	285	5	318	2	260	4	353	0.00769231	0.00350877	0.0113314	0.0157233	1.25734	1	ns
DNAJC3-DT	1	128	0	126	1	96	1	126	0.0104167	0.0078125	0.00793651	0	-1.17951	1	ns
DNAJC9-AS1	0	78	3	105	1	97	0	86	0.0103093	0	0	0.0285714	1.45297	1	ns
DUBR	5	230	4	267	2	224	1	251	0.00892857	0.0217391	0.00398406	0.0149813	-0.687599	1	ns
DUXAP8	2	544	1	499	3	487	3	515	0.00616016	0.00367647	0.00582524	0.00200401	-0.321938	1	ns
EBLN3P	1	1621	2	1475	4	1575	0	1648	0.00253968	0.000616903	0	0.00135593	-1.10922	1	ns
EIF2AK3-DT	0	113	0	109	1	125	1	123	0.008	0	0.00813008	0	0.0227067	1	ns
EIF3J-DT	0	206	7	168	2	164	3	180	0.0121951	0	0.0166667	0.0416667	2.23949	1	ns
ELOA-AS1	1	88	1	91	1	73	2	113	0.0136986	0.0113636	0.0176991	0.010989	0.193493	1	ns
EML2-AS1	0	49	2	47	0	45	0	46	0	0	0	0.0425532	7.73989	1	ns
EMSLR	4	105	0	113	0	124	0	116	0	0.0380952	0	0	-7.58102	1	ns
EMX2OS	14	398	26	384	12	402	14	417	0.0298507	0.0351759	0.0335731	0.0677083	0.637683	1	ns
ENTPD1-AS1	2	831	14	750	5	813	6	877	0.00615006	0.00240674	0.00684151	0.0186667	1.55375	1	ns
EPB41L4A-AS1	2	446	5	261	1	415	1	276	0.00240964	0.0044843	0.00362319	0.0191571	1.69574	1	ns
ERVK13-1	1	296	1	235	4	272	3	258	0.0147059	0.00337838	0.0116279	0.00425532	-0.185045	1	ns
EXOC3-AS1	1	85	2	74	0	83	4	87	0	0.0117647	0.045977	0.027027	2.61314	1	ns
EXTL3-AS1	0	73	0	78	0	63	1	92	0	0	0.0108696	0	5.79045	1	ns
FALEC	0	24	0	18	0	37	1	42	0	0	0.0238095	0	6.90746	1	ns
FAM157C	0	46	0	52	1	45	2	54	0.0222222	0	0.037037	0	0.731809	1	ns
FAM27C	1	59	0	62	1	66	4	88	0.0151515	0.0169492	0.0454545	0	0.499195	1	ns
FAM27E3	8	134	11	165	11	127	8	154	0.0866142	0.0597015	0.0519481	0.0666667	-0.302341	1	ns
FAM66C	0	87	1	105	0	113	0	102	0	0	0	0.00952381	5.60345	1	ns
FBXL19-AS1	17	298	14	254	15	279	13	295	0.0537634	0.057047	0.0440678	0.0551181	-0.159582	1	ns
FENDRR	4	365	3	370	2	368	5	332	0.00543478	0.0109589	0.0150602	0.00810811	0.493921	1	ns
FGD5-AS1	23	1662	55	1416	34	1521	34	1532	0.0223537	0.0138387	0.0221932	0.0388418	0.750717	1	ns
FIRRE	2	223	2	258	1	186	1	285	0.00537634	0.00896861	0.00350877	0.00775194	-0.343822	1	ns
FLJ20021	0	21	1	18	0	23	0	20	0	0	0	0.0555556	8.12297	1	ns
FLJ37453	1	144	0	136	0	108	0	137	0	0.00694444	0	0	-5.15875	1	ns
FLVCR1-DT	0	71	3	62	0	54	5	61	0	0	0.0819672	0.0483871	9.35043	1	ns
FMR1-IT1	1	19	0	26	0	18	0	27	0	0.0526316	0	0	-8.04526	1	ns
FOXD2-AS1	3	249	7	257	3	243	8	258	0.0123457	0.0120482	0.0310078	0.0272374	1.24878	1	ns
FOXD3-AS1	0	176	2	162	1	159	2	170	0.00628931	0	0.0117647	0.0123457	1.90544	1	ns
FOXP4-AS1	1	26	0	23	0	16	0	23	0	0.0384615	0	0	-7.59476	1	ns
FTX	2	437	2	344	1	417	0	431	0.00239808	0.00457666	0	0.00581395	-0.254613	1	ns
GABPB1-AS1	166	2832	142	2547	149	2674	139	2762	0.0557218	0.0586158	0.0503259	0.0557519	-0.107982	1	ns
GABPB1-IT1	0	115	0	79	1	113	1	95	0.00884956	0	0.0105263	0	0.245235	1	ns
GARS1-DT	1	403	1	368	0	362	1	395	0	0.00248139	0.00253165	0.00271739	1.02302	1	ns
GAS5	54	2969	216	1864	51	2639	222	2031	0.0193255	0.0181879	0.109306	0.11588	2.57924	3.0526e-37	up
GAS5-AS1	5	73	0	95	3	69	4	88	0.0434783	0.0684932	0.0454545	0	-1.29687	1	ns
GATA2-AS1	2	259	3	283	0	222	0	263	0	0.00772201	0	0.0106007	0.447188	1	ns
GATA6-AS1	0	122	1	97	0	98	1	108	0	0	0.00925926	0.0103093	6.62706	1	ns
GHET1	0	55	0	73	0	48	1	70	0	0	0.0142857	0	6.17849	1	ns
GIHCG	0	193	7	193	0	166	11	219	0	0	0.0502283	0.0362694	8.75985	0.957526	ns
GMDS-DT	0	172	0	154	1	153	3	174	0.00653595	0	0.0172414	0	1.37256	1	ns
GS1-124K5.4	0	31	1	32	0	22	0	49	0	0	0	0.03125	7.29692	1	ns
GSEC	0	50	1	70	0	44	0	68	0	0	0	0.0142857	6.17849	1	ns
GUSBP11	3	241	1	242	1	245	3	278	0.00408163	0.0124481	0.0107914	0.00413223	-0.145616	1	ns
H1-10-AS1	1	115	0	132	1	121	5	155	0.00826446	0.00869565	0.0322581	0	0.919518	1	ns
HAGLR	3	264	7	230	5	277	6	275	0.0180505	0.0113636	0.0218182	0.0304348	0.824736	1	ns
HCG11	7	882	8	890	7	850	12	1004	0.00823529	0.00793651	0.0119522	0.00898876	0.368827	1	ns
HCG18	4	669	8	539	1	626	6	616	0.00159744	0.00597907	0.00974026	0.0148423	1.67213	1	ns
HDHD5-AS1	0	11	1	17	0	15	0	14	0	0	0	0.0588235	8.20515	1	ns
HEIH	1	76	2	56	0	72	0	69	0	0.0131579	0	0.0357143	1.42687	1	ns
HHLA3	2	272	1	291	0	273	0	300	0	0.00735294	0	0.00343643	-1.05452	1	ns
HIPK1-AS1	0	32	1	30	0	25	0	35	0	0	0	0.0333333	7.38945	1	ns
HK2-DT	2	87	6	79	0	70	2	53	0	0.0229885	0.0377358	0.0759494	2.2961	1	ns
HLA-F-AS1	0	119	3	118	1	108	2	115	0.00925926	0	0.0173913	0.0254237	2.18504	1	ns
HOTAIR	0	301	0	264	3	264	0	305	0.0113636	0	0	0	-5.85345	1	ns
HOXA-AS2	0	121	3	121	1	106	3	95	0.00943396	0	0.0315789	0.0247934	2.5539	1	ns
HOXA11-AS	0	76	0	89	0	86	1	75	0	0	0.0133333	0	6.08037	1	ns
HOXB-AS1	0	88	0	81	0	65	2	102	0	0	0.0196078	0	6.62993	1	ns
HOXB-AS3	0	90	2	66	0	74	2	99	0	0	0.020202	0.030303	7.98599	1	ns
HOXC-AS1	0	39	3	31	0	42	2	25	0	0	0.08	0.0967742	9.78932	1	ns
HOXC13-AS	0	42	0	46	0	44	1	47	0	0	0.0212766	0	6.74662	1	ns
HOXD-AS2	0	47	1	34	0	47	1	44	0	0	0.0227273	0.0294118	8.03174	1	ns
ILF3-DT	0	286	1	243	0	265	2	264	0	0	0.00757576	0.00411523	5.89372	1	ns
ILRUN-AS1	0	21	0	27	0	16	1	23	0	0	0.0434783	0	7.77077	1	ns
INE1	3	43	5	45	1	44	1	36	0.0227273	0.0697674	0.0277778	0.111111	0.585448	1	ns
INSIG1-DT	0	37	0	44	0	38	1	48	0	0	0.0208333	0	6.71653	1	ns
ITFG2-AS1	0	17	1	23	0	18	0	21	0	0	0	0.0434783	7.77077	1	ns
JPX	50	1044	55	933	52	1068	58	1089	0.0486891	0.0478927	0.0532599	0.0589496	0.215955	1	ns
KCTD21-AS1	0	98	0	96	1	80	1	105	0.0125	0	0.00952381	0	-0.385235	1	ns
KDM7A-DT	1	119	1	119	1	93	0	129	0.0107527	0.00840336	0	0.00840336	-1.16981	1	ns
KLRK1-AS1	0	45	0	40	0	67	1	57	0	0	0.0175439	0	6.47118	1	ns
KMT2E-AS1	0	42	1	34	1	41	0	39	0.0243902	0	0	0.0294118	0.268084	1	ns
KTN1-AS1	6	131	5	111	0	98	1	131	0	0.0458015	0.00763359	0.045045	0.201003	1	ns
LAMTOR5-AS1	0	265	1	250	1	256	4	299	0.00390625	0	0.0133779	0.004	2.09787	1	ns
LBX1-AS1	0	173	0	154	1	179	1	163	0.00558659	0	0.00613497	0	0.130624	1	ns
LBX2-AS1	0	123	0	108	0	113	1	141	0	0	0.0070922	0	5.18828	1	ns
LCMT1-AS1	0	50	1	36	0	44	0	47	0	0	0	0.0277778	7.12814	1	ns
LENG8-AS1	2	125	1	95	1	92	3	105	0.0108696	0.016	0.0285714	0.0105263	0.537775	1	ns
LHX1-DT	0	108	1	93	0	75	2	91	0	0	0.021978	0.0107527	7.36329	1	ns
LINC00106	2	116	0	70	0	122	0	107	0	0.0172414	0	0	-6.44637	1	ns
LINC00173	4	266	2	331	4	255	2	309	0.0156863	0.0150376	0.00647249	0.0060423	-1.28221	1	ns
LINC00174	5	354	6	427	1	355	5	408	0.0028169	0.0141243	0.0122549	0.0140515	0.628874	1	ns
LINC00205	6	1076	7	1048	3	996	5	1207	0.00301205	0.00557621	0.0041425	0.00667939	0.326723	1	ns
LINC00265	4	152	3	154	0	145	1	145	0	0.0263158	0.00689655	0.0194805	0.00333042	1	ns
LINC00294	5	719	7	709	3	651	6	751	0.00460829	0.0069541	0.00798935	0.00987306	0.618808	1	ns
LINC00337	0	45	0	40	0	37	1	46	0	0	0.0217391	0	6.77736	1	ns
LINC00339	0	121	0	115	2	129	1	122	0.0155039	0	0.00819672	0	-0.903223	1	ns
LINC00342	1	400	2	396	5	378	3	470	0.0132275	0.0025	0.00638298	0.00505051	-0.453238	1	ns
LINC00467	6	315	15	325	10	254	14	400	0.0393701	0.0190476	0.035	0.0461538	0.472874	1	ns
LINC00471	0	37	0	28	1	27	0	31	0.037037	0	0	0	-7.54059	1	ns
LINC00472	1	306	0	246	0	305	0	299	0	0.00326797	0	0	-4.11602	1	ns
LINC00476	0	112	0	95	0	109	2	113	0	0	0.0176991	0	6.48374	1	ns
LINC00491	1	104	0	99	1	99	0	98	0.010101	0.00961538	0	0	-6.63781	1	ns
LINC00623	0	64	1	76	1	58	1	67	0.0172414	0	0.0149254	0.0131579	0.697435	1	ns
LINC00629	0	31	0	26	0	23	1	27	0	0	0.037037	0	7.54059	1	ns
LINC00630	3	194	1	212	1	179	1	176	0.00558659	0.0154639	0.00568182	0.00471698	-1.0036	1	ns
LINC00632	1	494	2	695	1	487	5	764	0.00205339	0.00202429	0.0065445	0.0028777	1.16954	1	ns
LINC00638	1	73	0	85	0	60	0	86	0	0.0136986	0	0	-6.1188	1	ns
LINC00641	6	1063	9	850	5	1034	13	925	0.00483559	0.0056444	0.0140541	0.0105882	1.21789	1	ns
LINC00648	1	162	0	149	3	153	3	138	0.0196078	0.00617284	0.0217391	0	-0.243933	1	ns
LINC00649	0	339	8	338	4	317	6	402	0.0126183	0	0.0149254	0.0236686	1.59763	1	ns
LINC00653	0	66	0	46	1	72	0	56	0.0138889	0	0	0	-6.13841	1	ns
LINC00662	0	178	2	183	0	161	0	222	0	0	0	0.010929	5.79818	1	ns
LINC00665	1	143	9	142	0	116	8	192	0	0.00699301	0.0416667	0.0633803	3.87104	1	ns
LINC00839	0	130	1	119	0	133	0	137	0	0	0	0.00840336	5.42683	1	ns
LINC00863	2	170	0	130	0	164	0	130	0	0.0117647	0	0	-5.90264	1	ns
LINC00894	0	461	1	335	0	400	0	338	0	0	0	0.00298507	3.99326	1	ns
LINC00909	0	167	2	137	0	146	2	151	0	0	0.013245	0.0145985	7.13153	1	ns
LINC00960	1	40	0	25	0	31	0	24	0	0.025	0	0	-6.97728	1	ns
LINC00963	15	330	6	261	5	303	10	307	0.0165017	0.0454545	0.0325733	0.0229885	-0.156621	1	ns
LINC00997	0	102	0	96	0	105	1	111	0	0	0.00900901	0	5.52497	1	ns
LINC01001	1	43	1	38	0	38	0	36	0	0.0232558	0	0.0263158	0.176906	1	ns
LINC01002	2	84	0	80	0	52	0	72	0	0.0238095	0	0	-6.90746	1	ns
LINC01003	0	179	2	137	1	180	4	143	0.00555556	0	0.027972	0.0145985	2.89359	1	ns
LINC01004	1	35	1	45	0	37	0	45	0	0.0285714	0	0.0222222	-0.359708	1	ns
LINC01012	2	136	0	147	0	168	1	170	0	0.0147059	0.00588235	0	-1.29318	1	ns
LINC01033	0	184	2	197	1	195	1	209	0.00512821	0	0.00478469	0.0101523	1.50636	1	ns
LINC01089	1	180	4	125	1	154	4	126	0.00649351	0.00555556	0.031746	0.032	2.38418	1	ns
LINC01128	6	357	1	263	1	309	3	338	0.00323625	0.0168067	0.00887574	0.00380228	-0.65251	1	ns
LINC01138	0	136	2	130	1	142	2	123	0.00704225	0	0.0162602	0.0153846	2.13655	1	ns
LINC01144	0	39	0	34	1	48	1	38	0.0208333	0	0.0263158	0	0.334174	1	ns
LINC01184	1	235	3	264	3	287	9	332	0.010453	0.00425532	0.0271084	0.0113636	1.37518	1	ns
LINC01234	0	162	3	161	0	172	3	160	0	0	0.01875	0.0186335	7.55396	1	ns
LINC01273	0	44	1	36	12	42	3	48	0.285714	0	0.0625	0.0277778	-1.65995	1	ns
LINC01278	0	163	1	214	1	182	2	222	0.00549451	0	0.00900901	0.0046729	1.28556	1	ns
LINC01315	2	55	1	37	0	41	8	56	0	0.0363636	0.142857	0.027027	2.21777	1	ns
LINC01341	0	78	0	78	0	89	1	78	0	0	0.0128205	0	6.02464	1	ns
LINC01355	2	351	1	339	1	352	2	369	0.00284091	0.00569801	0.00542005	0.00294985	-0.0281746	1	ns
LINC01424	0	61	0	36	1	57	0	60	0.0175439	0	0	0	-6.47118	1	ns
LINC01515	1	299	4	315	2	293	4	310	0.00682594	0.00334448	0.0129032	0.0126984	1.31499	1	ns
LINC01521	0	129	5	94	1	97	1	116	0.0103093	0	0.00862069	0.0531915	2.56089	1	ns
LINC01522	0	73	0	65	0	78	1	94	0	0	0.0106383	0	5.75999	1	ns
LINC01534	0	81	1	67	0	85	1	72	0	0	0.0138889	0.0149254	7.18062	1	ns
LINC01535	0	168	1	121	0	133	3	129	0	0	0.0232558	0.00826446	7.30926	1	ns
LINC01547	2	292	8	272	3	262	14	254	0.0114504	0.00684932	0.0551181	0.0294118	2.19537	1	ns
LINC01560	1	71	0	62	0	52	0	60	0	0.0140845	0	0	-6.15831	1	ns
LINC01569	0	128	2	125	2	126	3	126	0.015873	0	0.0238095	0.016	1.3157	1	ns
LINC01597	0	66	0	65	0	62	1	71	0	0	0.0140845	0	6.15831	1	ns
LINC01687	0	70	1	89	0	70	1	87	0	0	0.0114943	0.011236	6.84111	1	ns
LINC01694	1	197	2	216	1	178	2	220	0.00561798	0.00507614	0.00909091	0.00925926	0.767883	1	ns
LINC01703	1	89	3	89	1	85	3	96	0.0117647	0.011236	0.03125	0.0337079	1.48977	1	ns
LINC01719	2	189	3	109	1	145	3	118	0.00689655	0.010582	0.0254237	0.0275229	1.58798	1	ns
LINC01786	0	36	0	38	0	37	1	51	0	0	0.0196078	0	6.62993	1	ns
LINC01806	0	96	0	55	1	93	1	75	0.0107527	0	0.0133333	0	0.305232	1	ns
LINC01876	1	105	1	141	1	123	0	132	0.00813008	0.00952381	0	0.0070922	-1.29181	1	ns
LINC01970	0	13	0	11	0	18	1	19	0	0	0.0526316	0	8.04526	1	ns
LINC01976	1	54	2	42	1	44	0	38	0.0227273	0.0185185	0	0.047619	0.20636	1	ns
LINC02035	4	185	0	156	1	187	0	157	0.00534759	0.0216216	0	0	-7.08583	1	ns
LINC02163	0	53	0	48	0	55	1	58	0	0	0.0172414	0	6.44637	1	ns
LINC02245	0	63	0	90	1	77	0	66	0.012987	0	0	0	-6.04297	1	ns
LINC02249	1	42	0	45	0	40	0	47	0	0.0238095	0	0	-6.90746	1	ns
LINC02253	1	56	1	49	0	59	0	56	0	0.0178571	0	0.0204082	0.190646	1	ns
LINC02256	0	23	0	17	0	22	1	22	0	0	0.0454545	0	7.83461	1	ns
LINC02298	0	48	0	47	0	42	1	47	0	0	0.0212766	0	6.74662	1	ns
LINC02321	0	20	1	36	0	24	0	45	0	0	0	0.0277778	7.12814	1	ns
LINC02348	4	143	0	78	0	144	0	91	0	0.027972	0	0	-7.13812	1	ns
LINC02361	0	34	1	38	0	53	0	28	0	0	0	0.0263158	7.05071	1	ns
LINC02381	12	396	71	370	5	399	73	398	0.0125313	0.030303	0.183417	0.191892	3.12529	1.298e-10	up
LINC02387	0	7	0	17	0	17	2	19	0	0	0.105263	0	9.04252	1	ns
LINC02447	1	38	1	27	0	20	3	26	0	0.0263158	0.115385	0.037037	2.52504	1	ns
LINC02593	4	399	6	449	2	335	6	410	0.00597015	0.0100251	0.0146341	0.013363	0.799983	1	ns
LINC02604	0	107	1	155	1	125	1	143	0.008	0	0.00699301	0.00645161	0.734636	1	ns
LINC02609	2	189	0	182	2	196	3	193	0.0102041	0.010582	0.015544	0	-0.414628	1	ns
LINC02693	4	1024	14	944	3	1020	12	992	0.00294118	0.00390625	0.0120968	0.0148305	1.94458	1	ns
LINC02696	0	36	1	40	0	33	0	26	0	0	0	0.025	6.97728	1	ns
LINC02802	0	68	6	64	0	60	8	59	0	0	0.135593	0.09375	10.1646	1	ns
LINC02846	0	35	0	37	0	32	1	41	0	0	0.0243902	0	6.94194	1	ns
LMNTD2-AS1	1	87	0	93	0	82	0	100	0	0.0114943	0	0	-5.86966	1	ns
LNCTAM34A	2	182	4	217	2	171	5	270	0.0116959	0.010989	0.0185185	0.0184332	0.699031	1	ns
LOXL1-AS1	2	246	2	222	2	215	4	250	0.00930233	0.00813008	0.016	0.00900901	0.51571	1	ns
LYRM4-AS1	2	109	1	127	0	104	0	126	0	0.0183486	0	0.00787402	-1.19995	1	ns
MAFG-DT	1	38	0	46	0	48	0	45	0	0.0263158	0	0	-7.05071	1	ns
MAGI2-AS3	11	1238	5	910	10	1193	17	1056	0.00838223	0.0088853	0.0160985	0.00549451	0.319189	1	ns
MALAT1	1	2754	0	2206	1	2721	1	2598	0.000367512	0.000363108	0.000384911	0	-0.669974	1	ns
MAP3K14-AS1	0	60	1	73	0	42	0	77	0	0	0	0.0136986	6.1188	1	ns
MAP4K3-DT	0	99	1	90	2	78	6	117	0.025641	0	0.0512821	0.0111111	1.27634	1	ns
MAPKAPK5-AS1	3	322	2	273	4	346	2	342	0.0115607	0.00931677	0.00584795	0.00732601	-0.656275	1	ns
MCM3AP-AS1	8	555	9	553	1	584	4	515	0.00171233	0.0144144	0.00776699	0.0162749	0.570263	1	ns
MELTF-AS1	0	126	0	106	1	130	1	110	0.00769231	0	0.00909091	0	0.235373	1	ns
MHENCR	0	184	8	163	0	187	6	169	0	0	0.035503	0.0490798	8.72763	0.696402	ns
MINCR	0	55	1	88	0	76	2	86	0	0	0.0232558	0.0113636	7.44375	1	ns
MIR17HG	0	345	1	319	1	335	0	371	0.00298507	0	0	0.0031348	0.0662714	1	ns
MIR1915HG	0	113	0	135	0	111	3	143	0	0	0.020979	0	6.72649	1	ns
MIR2052HG	0	41	0	53	0	26	1	59	0	0	0.0169492	0	6.42199	1	ns
MIR222HG	14	372	0	205	15	372	9	247	0.0403226	0.0376344	0.0364372	0	-1.09306	1	ns
MIR34AHG	22	909	18	990	13	867	14	1078	0.0149942	0.0242024	0.012987	0.0181818	-0.328741	1	ns
MIR4453HG	0	183	0	114	3	153	1	142	0.0196078	0	0.00704225	0	-1.45156	1	ns
MIR4458HG	0	72	1	48	0	61	0	65	0	0	0	0.0208333	6.71653	1	ns
MIR503HG	1	272	1	264	3	295	1	285	0.0101695	0.00367647	0.00350877	0.00378788	-0.905837	1	ns
MIR600HG	10	483	19	471	2	429	18	530	0.004662	0.0207039	0.0339623	0.0403397	1.54306	1	ns
MIR924HG	0	260	0	297	0	214	2	308	0	0	0.00649351	0	5.06469	1	ns
MIRLET7A1HG	0	135	0	137	0	148	1	161	0	0	0.00621118	0	5.00252	1	ns
MKLN1-AS	1	91	0	92	0	96	1	96	0	0.010989	0.0104167	0	-0.0757516	1	ns
MMP25-AS1	8	570	8	425	3	462	5	431	0.00649351	0.0140351	0.0116009	0.0188235	0.563062	1	ns
MNX1-AS1	1	67	1	90	0	52	4	92	0	0.0149254	0.0434783	0.0111111	1.85693	1	ns
MORF4L2-AS1	0	140	0	99	0	145	2	123	0	0	0.0162602	0	6.36283	1	ns
MRPL20-AS1	0	387	1	360	0	356	1	371	0	0	0.00269542	0.00277778	4.82609	1	ns
MRPL20-DT	2	48	0	32	0	37	0	28	0	0.0416667	0	0	-7.70966	1	ns
MUC20-OT1	1	171	0	171	2	185	2	205	0.0108108	0.00584795	0.0097561	0	-0.759846	1	ns
MYLK-AS1	1	60	0	40	0	57	2	47	0	0.0166667	0.0425532	0	1.34186	1	ns
MZF1-AS1	0	98	1	79	0	81	1	100	0	0	0.01	0.0126582	6.83657	1	ns
N4BP2L2-IT2	0	102	0	108	0	107	1	128	0	0	0.0078125	0	5.32418	1	ns
NALT1	0	104	1	115	0	103	0	110	0	0	0	0.00869565	5.47503	1	ns
NAPA-AS1	0	49	1	41	0	40	2	47	0	0	0.0425532	0.0243902	8.3911	1	ns
NBR2	0	60	0	67	0	73	1	82	0	0	0.0121951	0	5.95363	1	ns
NCK1-DT	0	88	0	78	0	80	1	92	0	0	0.0108696	0	5.79045	1	ns
NEAT1	2	5148	1	4262	4	4863	0	4697	0.000822538	0.0003885	0	0.000234632	-1.69889	1	ns
NFYC-AS1	1	119	0	122	2	115	0	115	0.0173913	0.00840336	0	0	-7.02207	1	ns
NIFK-AS1	1	124	5	120	0	135	3	147	0	0.00806452	0.0204082	0.0416667	2.91365	1	ns
NIPBL-DT	3	734	5	574	3	695	6	601	0.00431655	0.00408719	0.00998336	0.0087108	1.1349	1	ns
NKILA	0	51	1	61	0	46	0	73	0	0	0	0.0163934	6.37447	1	ns
NNT-AS1	18	330	13	294	12	312	25	362	0.0384615	0.0545455	0.0690608	0.0442177	0.283908	1	ns
NOP14-AS1	0	128	5	130	2	141	1	134	0.0141844	0	0.00746269	0.0384615	1.68102	1	ns
NORAD	0	6730	1	6694	0	6162	0	7312	0	0	0	0.000149388	0.804828	1	ns
NPTN-IT1	0	109	1	98	0	87	0	113	0	0	0	0.0102041	5.70101	1	ns
NR2F1-AS1	0	126	0	153	1	135	1	146	0.00740741	0	0.00684932	0	-0.109922	1	ns
NRAV	1	132	3	186	0	167	2	189	0	0.00757576	0.010582	0.016129	1.79114	1	ns
NRSN2-AS1	0	136	7	156	1	135	2	149	0.00740741	0	0.0134228	0.0448718	2.94283	1	ns
NUTM2A-AS1	1	391	0	342	3	359	2	366	0.00835655	0.00255754	0.00546448	0	-0.972374	1	ns
OBSCN-AS1	1	93	0	81	1	104	0	71	0.00961538	0.0107527	0	0	-6.68426	1	ns
OIP5-AS1	82	2506	137	2564	69	2365	124	2882	0.0291755	0.0327215	0.0430257	0.0534321	0.638364	1	ns
OLMALINC	1	259	2	282	3	231	5	309	0.012987	0.003861	0.0161812	0.0070922	0.461425	1	ns
OSER1-DT	0	111	0	95	0	98	4	132	0	0	0.030303	0	7.25281	1	ns
OTUD6B-AS1	0	395	1	424	0	434	0	504	0	0	0	0.00235849	3.67722	1	ns
PAN3-AS1	1	36	0	25	0	47	0	28	0	0.0277778	0	0	-7.12814	1	ns
PANTR1	0	92	0	63	0	58	1	73	0	0	0.0136986	0	6.1188	1	ns
PAXBP1-AS1	1	184	2	195	0	157	1	206	0	0.00543478	0.00485437	0.0102564	1.44212	1	ns
PAXIP1-DT	12	457	6	378	13	416	8	414	0.03125	0.0262582	0.0193237	0.015873	-0.705162	1	ns
PCBP1-AS1	1	362	2	311	1	346	3	339	0.00289017	0.00276243	0.00884956	0.00643087	1.40329	1	ns
PCCA-DT	5	60	2	60	2	50	1	61	0.04	0.0833333	0.0163934	0.0333333	-1.30701	1	ns
PCF11-AS1	0	56	0	57	0	52	1	49	0	0	0.0204082	0	6.68707	1	ns
PCOLCE-AS1	0	109	0	69	1	106	2	89	0.00943396	0	0.0224719	0	1.2347	1	ns
PCOTH	1	25	0	37	0	29	0	35	0	0.04	0	0	-7.65105	1	ns
PDXDC2P-NPIPB14P	1	156	0	121	2	137	0	161	0.0145985	0.00641026	0	0	-6.72852	1	ns
PIK3CD-AS2	0	122	7	122	1	95	2	112	0.0105263	0	0.0178571	0.057377	2.81406	1	ns
PINK1-AS	0	100	1	79	0	108	0	100	0	0	0	0.0126582	6.00655	1	ns
PITPNA-AS1	0	141	1	123	0	144	2	137	0	0	0.0145985	0.00813008	6.84101	1	ns
POLR2J4	2	71	0	59	0	61	0	57	0	0.028169	0	0	-7.14817	1	ns
PPP3CB-AS1	1	91	0	78	0	92	1	99	0	0.010989	0.010101	0	-0.119297	1	ns
PPP4R3B-DT	0	22	0	18	1	20	0	20	0.05	0	0	0	-7.97154	1	ns
PRANCR	0	139	0	108	0	137	1	110	0	0	0.00909091	0	5.53775	1	ns
PRDX6-AS1	0	28	1	27	0	35	0	32	0	0	0	0.037037	7.54059	1	ns
PRKAG2-AS1	2	85	0	77	0	85	0	83	0	0.0235294	0	0	-6.89053	1	ns
PRKCQ-AS1	0	160	0	124	0	149	1	148	0	0	0.00675676	0	5.12034	1	ns
PRSS30P	2	229	2	197	1	224	1	221	0.00446429	0.00873362	0.00452489	0.0101523	0.151092	1	ns
PSMA3-AS1	8	864	7	831	2	858	9	980	0.002331	0.00925926	0.00918367	0.00842359	0.59487	1	ns
PSMD6-AS2	0	67	0	46	0	65	1	61	0	0	0.0163934	0	6.37447	1	ns
PSMG3-AS1	2	172	3	163	0	154	3	183	0	0.0116279	0.0163934	0.0184049	1.56509	1	ns
PTOV1-AS2	0	122	2	115	1	117	0	130	0.00854701	0	0	0.0173913	1.008	1	ns
PTPRG-AS1	4	283	4	362	1	240	11	407	0.00416667	0.0141343	0.027027	0.0110497	1.04887	1	ns
PURPL	3	1853	3	2019	1	1814	3	2168	0.000551268	0.001619	0.00138376	0.00148588	0.373025	1	ns
PVT1	1	202	4	245	0	210	3	297	0	0.0049505	0.010101	0.0163265	2.37014	1	ns
PXN-AS1	0	115	1	124	0	127	5	131	0	0	0.0381679	0.00806452	7.85899	1	ns
RAB11B-AS1	0	26	1	38	0	53	0	25	0	0	0	0.0263158	7.05071	1	ns
RAB30-DT	29	708	19	568	32	657	23	631	0.0487062	0.0409605	0.0364501	0.0334507	-0.358356	1	ns
RAB33B-AS1	0	59	0	58	0	71	2	68	0	0	0.0294118	0	7.21003	1	ns
RAD51-AS1	14	277	13	239	19	271	8	239	0.0701107	0.0505415	0.0334728	0.0543933	-0.456585	1	ns
RAMP2-AS1	1	109	0	126	1	115	8	118	0.00869565	0.00917431	0.0677966	0	1.91187	1	ns
RARA-AS1	0	23	1	29	0	28	0	27	0	0	0	0.0344828	7.43807	1	ns
RASSF8-AS1	0	115	2	145	0	118	2	150	0	0	0.0133333	0.0137931	7.09415	1	ns
RBM26-AS1	16	337	10	325	13	336	13	418	0.0386905	0.0474777	0.0311005	0.0307692	-0.476611	1	ns
RELA-DT	1	45	0	27	1	42	0	43	0.0238095	0.0222222	0	0	-7.85274	1	ns
RNASEH1-AS1	4	172	6	136	2	150	1	175	0.0133333	0.0232558	0.00571429	0.0441176	0.443569	1	ns
RNF139-AS1	0	101	1	74	0	83	1	66	0	0	0.0151515	0.0135135	7.17318	1	ns
RNF216P1	1	179	0	180	0	152	0	192	0	0.00558659	0	0	-4.85464	1	ns
RNF32-AS1	0	303	0	234	1	238	2	248	0.00420168	0	0.00806452	0	0.908876	1	ns
RPARP-AS1	1	390	4	269	2	331	3	332	0.0060423	0.0025641	0.00903614	0.0148699	1.45277	1	ns
RTCA-AS1	1	189	1	205	1	214	1	229	0.0046729	0.00529101	0.00436681	0.00487805	-0.105853	1	ns
RUNDC3A-AS1	0	73	0	83	0	63	1	90	0	0	0.0111111	0	5.8216	1	ns
RUSC1-AS1	1	164	1	110	1	151	0	140	0.00662252	0.00609756	0	0.00909091	-0.475723	1	ns
SAP30-DT	0	79	4	85	3	78	5	82	0.0384615	0	0.0609756	0.0470588	1.48519	1	ns
SATB2-AS1	0	183	5	168	0	188	1	185	0	0	0.00540541	0.0297619	7.46627	1	ns
SBF2-AS1	0	162	3	166	5	162	2	174	0.0308642	0	0.0114943	0.0180723	-0.0615612	1	ns
SBNO1-AS1	0	59	1	39	1	65	0	51	0.0153846	0	0	0.025641	0.729541	1	ns
SCAMP1-AS1	9	235	12	229	7	216	2	214	0.0324074	0.0382979	0.00934579	0.0524017	-0.194846	1	ns
SDCBP2-AS1	0	133	0	108	1	133	2	114	0.0075188	0	0.0175439	0	1.20087	1	ns
SH3BP5-AS1	1	398	1	253	2	398	1	248	0.00502513	0.00251256	0.00403226	0.00395257	0.0810493	1	ns
SLC16A1-AS1	17	697	6	486	19	688	17	532	0.0276163	0.0243902	0.0319549	0.0123457	-0.230406	1	ns
SLC25A21-AS1	1	203	0	142	2	185	0	169	0.0108108	0.00492611	0	0	-6.31623	1	ns
SLC25A5-AS1	1	64	0	49	0	73	0	51	0	0.015625	0	0	-6.30606	1	ns
SLC5A4-AS1	1	81	0	68	0	78	0	84	0	0.0123457	0	0	-5.97105	1	ns
SLC9A3-AS1	8	1236	5	1347	8	1089	2	1340	0.00734619	0.00647249	0.00149254	0.00371195	-1.37512	1	ns
SLFNL1-AS1	0	98	0	82	0	103	1	101	0	0	0.00990099	0	5.65835	1	ns
SMIM2-AS1	0	38	0	46	0	39	1	59	0	0	0.0169492	0	6.42199	1	ns
SNHG1	0	2273	11	1504	0	2148	16	1577	0	0	0.0101458	0.00731383	6.46432	0.00654563	up
SNHG10	0	174	2	123	0	163	4	118	0	0	0.0338983	0.0162602	7.97609	1	ns
SNHG11	2	159	7	142	2	160	7	139	0.0125	0.0125786	0.0503597	0.0492958	1.98192	1	ns
SNHG12	0	242	1	168	0	220	0	221	0	0	0	0.00595238	4.94307	1	ns
SNHG15	2	586	3	408	7	533	4	408	0.0131332	0.00341297	0.00980392	0.00735294	0.0516744	1	ns
SNHG16	4	1053	16	786	1	946	20	761	0.00105708	0.00379867	0.0262812	0.0203562	3.21166	0.0802222	ns
SNHG17	4	473	2	344	3	380	2	398	0.00789474	0.00845666	0.00502513	0.00581395	-0.584333	1	ns
SNHG19	0	67	2	33	0	53	8	51	0	0	0.156863	0.0606061	10.0879	1	ns
SNHG20	1	166	3	130	3	164	4	137	0.0182927	0.0060241	0.0291971	0.0230769	1.09783	1	ns
SNHG26	0	77	0	44	1	62	0	41	0.016129	0	0	0	-6.3513	1	ns
SNHG29	49	3947	183	3032	46	3535	222	3164	0.0130127	0.0124145	0.0701643	0.0603562	2.35074	6.36147e-24	up
SNHG3	30	1460	46	1005	18	1394	45	1127	0.0129125	0.0205479	0.039929	0.0457711	1.35161	0.30744	ns
SNHG32	0	572	3	442	0	484	1	424	0	0	0.00235849	0.00678733	5.54625	1	ns
SNHG4	21	653	19	480	18	639	15	487	0.028169	0.0321593	0.0308008	0.0395833	0.221735	1	ns
SNHG5	61	961	230	669	41	836	251	758	0.0490431	0.0634755	0.331135	0.343797	2.58244	9.8224e-45	up
SNHG6	0	462	0	425	0	470	1	426	0	0	0.00234742	0	3.67096	1	ns
SNHG7	0	566	6	430	0	571	0	394	0	0	0	0.0139535	6.14501	1	ns
SNHG8	1	247	6	154	2	202	7	213	0.00990099	0.00404858	0.0328638	0.038961	2.34774	1	ns
SNTG2-AS1	0	178	0	204	0	201	4	202	0	0	0.019802	0	6.644	1	ns
SOS1-IT1	0	52	0	62	0	46	1	80	0	0	0.0125	0	5.98868	1	ns
SOX21-AS1	1	105	1	94	0	94	2	120	0	0.00952381	0.0166667	0.0106383	1.5001	1	ns
SRP14-AS1	1	216	1	232	0	193	5	265	0	0.00462963	0.0188679	0.00431034	2.27518	1	ns
SRRM2-AS1	1	159	0	122	0	129	0	131	0	0.00628931	0	0	-5.01999	1	ns
ST7-AS1	0	70	1	44	0	66	1	55	0	0	0.0181818	0.0227273	7.68331	1	ns
STARD7-AS1	0	111	2	78	2	95	0	91	0.0210526	0	0	0.025641	0.282022	1	ns
SUV39H2-DT	0	27	1	30	0	31	0	23	0	0	0	0.0333333	7.38945	1	ns
TAF1A-AS1	0	51	1	64	0	57	1	70	0	0	0.0142857	0.015625	7.23413	1	ns
TAPT1-AS1	0	89	1	108	0	95	1	119	0	0	0.00840336	0.00925926	6.4808	1	ns
TBX2-AS1	0	84	2	70	0	79	5	87	0	0	0.0574713	0.0285714	8.75226	1	ns
TDRKH-AS1	0	24	0	35	1	29	2	36	0.0344828	0	0.0555556	0	0.684897	1	ns
TENM3-AS1	0	73	0	66	0	62	1	68	0	0	0.0147059	0	6.21974	1	ns
THAP7-AS1	0	137	1	120	0	109	0	136	0	0	0	0.00833333	5.41504	1	ns
THAP9-AS1	2	599	1	588	1	594	1	645	0.0016835	0.0033389	0.00155039	0.00170068	-0.59767	1	ns
THUMPD3-AS1	3	813	6	617	4	708	6	706	0.00564972	0.00369004	0.00849858	0.00972447	0.949488	1	ns
TMC3-AS1	0	135	2	119	0	108	2	130	0	0	0.0153846	0.0168067	7.33946	1	ns
TMCC1-AS1	0	128	1	109	1	129	3	141	0.00775194	0	0.0212766	0.00917431	1.94655	1	ns
TMCO1-AS1	1	53	0	48	1	50	0	44	0.02	0.0188679	0	0	-7.60984	1	ns
TMED2-DT	6	134	1	111	5	114	1	121	0.0438596	0.0447761	0.00826446	0.00900901	-2.34597	1	ns
TMEM147-AS1	3	634	7	478	7	570	2	509	0.0122807	0.00473186	0.00392927	0.0146444	0.125245	1	ns
TMEM161B-AS1	4	842	1	810	10	930	7	927	0.0107527	0.00475059	0.00755124	0.00123457	-0.805346	1	ns
TMEM167B-DT	0	47	0	55	1	58	0	51	0.0172414	0	0	0	-6.44637	1	ns
TMEM44-AS1	7	102	4	79	0	64	6	86	0	0.0686275	0.0697674	0.0506329	0.809178	1	ns
TMEM99	0	206	0	238	1	184	6	282	0.00543478	0	0.0212766	0	1.93033	1	ns
TMEM9B-AS1	17	296	6	332	5	278	9	344	0.0179856	0.0574324	0.0261628	0.0180723	-0.767031	1	ns
TP53TG1	0	160	10	163	0	116	6	152	0	0	0.0394737	0.0613497	8.98047	1	ns
TPT1-AS1	0	237	6	246	1	250	1	247	0.004	0	0.00404858	0.0243902	2.76951	1	ns
TRAF3IP2-AS1	0	125	2	109	0	111	3	117	0	0	0.025641	0.0183486	7.78756	1	ns
TRG-AS1	1	91	0	77	0	72	0	69	0	0.010989	0	0	-5.80594	1	ns
TRIM52-AS1	6	156	7	197	6	160	5	197	0.0375	0.0384615	0.0253807	0.035533	-0.317567	1	ns
TTC23L-AS1	0	44	0	34	1	51	0	45	0.0196078	0	0	0	-6.62993	1	ns
TTC28-AS1	3	377	2	333	2	368	2	364	0.00543478	0.00795756	0.00549451	0.00600601	-0.216222	1	ns
TTN-AS1	4	778	2	852	1	755	2	912	0.0013245	0.00514139	0.00219298	0.00234742	-0.491789	1	ns
U73166.1	3	116	2	110	1	119	0	100	0.00840336	0.0258621	0	0.0181818	-0.906871	1	ns
U91328.1	2	128	0	102	0	126	1	118	0	0.015625	0.00847458	0	-0.86734	1	ns
UBA6-AS1	0	233	4	242	2	228	1	248	0.00877193	0	0.00403226	0.0165289	1.2104	1	ns
UBAC2-AS1	0	45	2	62	0	55	4	72	0	0	0.0555556	0.0322581	8.78158	1	ns
UBL7-AS1	0	140	2	143	0	124	3	139	0	0	0.0215827	0.013986	7.48256	1	ns
UBR5-AS1	0	76	5	140	3	87	6	171	0.0344828	0	0.0350877	0.0357143	1.03364	1	ns
URB1-AS1	0	204	10	151	0	180	8	190	0	0	0.0421053	0.0662252	9.08388	0.470102	ns
USP46-DT	0	26	0	24	0	22	1	32	0	0	0.03125	0	7.29692	1	ns
VASH1-AS1	2	106	7	107	1	114	1	106	0.00877193	0.0188679	0.00943396	0.0654206	1.43079	1	ns
VIM-AS1	1	46	0	53	0	34	0	58	0	0.0217391	0	0	-6.77736	1	ns
VPS33B-DT	0	38	1	23	0	18	0	24	0	0	0	0.0434783	7.77077	1	ns
VPS9D1-AS1	0	490	3	355	1	483	5	363	0.00207039	0	0.0137741	0.0084507	3.30408	1	ns
WAC-AS1	4	194	6	183	3	168	8	183	0.0178571	0.0206186	0.0437158	0.0327869	0.987851	1	ns
WARS2-AS1	10	784	24	703	8	667	25	838	0.011994	0.0127551	0.0298329	0.0341394	1.36296	1	ns
WASIR2	2	50	2	50	0	48	1	66	0	0.04	0.0151515	0.04	0.461427	1	ns
WASL-DT	1	164	3	108	2	142	0	115	0.0140845	0.00609756	0	0.0277778	0.456981	1	ns
WDFY3-AS2	1	122	2	132	2	146	0	155	0.0136986	0.00819672	0	0.0151515	-0.525362	1	ns
WDR5B-DT	1	115	3	68	1	128	1	93	0.0078125	0.00869565	0.0107527	0.0441176	1.72072	1	ns
WEE2-AS1	3	109	0	130	1	137	4	177	0.00729927	0.0275229	0.0225989	0	-0.619308	1	ns
XIST	247	279159	5	242004	265	265267	5	257941	0.000998993	0.0008848	1.93843e-05	2.06608e-05	-3.11784	2.98628e-56	down
Z68871.1	1	84	2	114	2	82	2	93	0.0243902	0.0119048	0.0215054	0.0175439	0.104966	1	ns
Z83843.1	1	157	0	114	1	140	0	147	0.00714286	0.00636943	0	0	-6.09933	1	ns
Z84485.1	0	110	2	82	0	110	1	79	0	0	0.0126582	0.0243902	7.54104	1	ns
Z95115.1	0	210	3	156	1	204	1	187	0.00490196	0	0.00534759	0.0192308	2.27996	1	ns
ZBED5-AS1	0	77	2	86	0	74	0	69	0	0	0	0.0232558	6.8738	1	ns
ZBTB11-AS1	2	135	1	117	0	112	1	132	0	0.0148148	0.00757576	0.00854701	0.120499	1	ns
ZEB1-AS1	0	235	4	208	1	195	7	268	0.00512821	0	0.0261194	0.0192308	3.09573	1	ns
ZFAND2A-DT	0	154	2	139	0	150	2	135	0	0	0.0148148	0.0143885	7.19983	1	ns
ZFAS1	0	183	0	141	1	142	0	140	0.00704225	0	0	0	-5.17837	1	ns
ZNF213-AS1	2	276	6	210	0	267	3	247	0	0.00724638	0.0121457	0.0285714	2.4581	1	ns
ZNF22-AS1	0	71	1	71	0	54	0	83	0	0	0	0.0140845	6.15831	1	ns
ZNF232-AS1	0	84	0	88	0	80	3	91	0	0	0.032967	0	7.37361	1	ns
ZNF337-AS1	1	114	1	107	1	110	2	118	0.00909091	0.00877193	0.0169492	0.00934579	0.552693	1	ns
ZNF436-AS1	0	230	2	189	1	190	4	219	0.00526316	0	0.0182648	0.010582	2.41057	1	ns
ZNF503-AS2	0	106	1	201	0	105	2	192	0	0	0.0104167	0.00497512	6.28464	1	ns
ZNF561-AS1	1	100	0	97	0	81	2	124	0	0.01	0.016129	0	0.67887	1	ns
ZNF674-AS1	1	178	1	150	3	180	4	168	0.0166667	0.00561798	0.0238095	0.00666667	0.448179	1	ns
ZNF687-AS1	0	52	2	57	0	61	4	78	0	0	0.0512821	0.0350877	8.75772	1	ns
ZNF710-AS1	15	195	29	214	14	179	29	191	0.0782123	0.0769231	0.151832	0.135514	0.888409	1	ns
ZNRD2-AS1	0	57	0	39	0	35	1	47	0	0	0.0212766	0	6.74662	1	ns
ZSCAN16-AS1	1	169	4	145	0	157	4	209	0	0.00591716	0.0191388	0.0275862	2.93942	1	ns
