# Supplementary material for: RAFTER: a releasing factor tethered RNA editing system for quantifying mRNA translation
Source: Life Sci Alliance. 2026 Jul 23;9(10):e202603651. doi: 10.26508/lsa.202603651 (PMC13395895; doi:10.26508/lsa.202603651)
Supplement: Supplementary file 4 [file LSA-2026-03651_TableS3.xlsx]

## Sheet: Sheet 1
Supplementary Table 3: Nucleotide sequence of the reporter mRNA used in this study
Reporter	DNA sequence (5' > 3')
EGFP-UTR	ATGGCCACAACCATGGTGAGCAAGGGCGAGGAGCTGTTCACCGGGGTGGTGCCCATCCTGGTCGAGCTGGACGGCGACGTAAACGGCCACAAGTTCAGCGTGTCCGGCGAGGGCGAGGGCGATGCCACCTACGGCAAGCTGACCCTGAAGTTCATCTGCACCACCGGCAAGCTGCCCGTGCCCTGGCCCACCCTCGTGACCACCCTGACCTACGGCGTGCAGTGCTTCAGCCGCTACCCCGACCACATGAAGCAGCACGACTTCTTCAAGTCCGCCATGCCCGAAGGCTACGTCCAGGAGCGCACCATCTTCTTCAAGGACGACGGCAACTACAAGACCCGCGCCGAGGTGAAGTTCGAGGGCGACACCCTGGTGAACCGCATCGAGCTGAAGGGCATC…
