# Supplementary material for: RAFTER: a releasing factor tethered RNA editing system for quantifying mRNA translation
Source: Life Sci Alliance. 2026 Jul 23;9(10):e202603651. doi: 10.26508/lsa.202603651 (PMC13395895; doi:10.26508/lsa.202603651)
Supplement: Supplementary file 5 [file LSA-2026-03651_TableS4.xlsx]

## Sheet: Sheet 1
Supplementary Table 4: Oligos used in this study
Oligo name	DNA sequence (5' > 3')
EGFP-reporter-F	GACAAGCAGAAGAACGGCAT
EGFP-reporter-R	GGAGTGAATTAGCCCTTCCA
EGFP-qFwd	AAGGGCATCGACTTCAAGG
EGFP-qRev	TGCTTGTCGGCCATGATATAG
GAPDH-qFwd	AATCCCATCACCATCTTCCA
GAPDH-qRev	TGGACTCCACGACGTACTCA
Mus-Rpl23-qFwd	CTCTGTGAAGGGAATCAAGGGAC
Mus-Rpl23-qRev	CGAATTACCACTGCTGGATGTAC
Mus-Hmgb2-qFwd	GCCTGTCTATTGGAGATACTGCG
Mus-Hmgb2-qRev	TTCTTCTTCTTTGAGCCTGTTGG
Mus-Mrpl10-qFwd	CCCAGCCAGGTCCTAAAGCC
Mus-Mrpl10-qRev	TCAACGCAGCCACCATTTCC
Mus-18S-qFwd	GTAACCCGTTGAACCCCATT
Mus-18S-qRev	CCATCCAATCGGTAGTAGCG
